# Supplementary material for: Aging Is Accompanied by a Blunted Muscle Protein Synthetic Response to Protein Ingestion
Source: PLoS One. 2015 Nov 4;10(11):e0140903. doi: 10.1371/journal.pone.0140903 (PMC4633096; doi:10.1371/journal.pone.0140903)
Supplement: S1 Data — (XLS) [file pone.0140903.s001.xls]

## Sheet: Young - Basal
Young Basal FSR
Study	Subject code
Fast/Slow
Study	Researcher	Subject code	Body fat %	Lean body mass (Kgs)	Leg lean mass	HBA1c	HOMA-IR	Age	baseline leucine	baseline insulin	Precursor	Duration	FSR	Precursor	Duration	FSR
Pro-Carb	SG	02AET	12.3	56.4803	9.79695	4.9	1.35685	19	134.394	7.7	Plasma D5 (iv)	-2-0 h	0.0215042	Muscle free D5 (iv)	-2-0 h	0.0412649
Pro-Carb	SG	14EDT	18	59.1932	10.0324	5	0.853971	23	145.43	6.1	Plasma D5 (iv)	-2-0 h	0.0437336	Muscle free D5 (iv)	-2-0 h	0.0715616
Pro-Carb	SG	22EKS	14.5	49.2232	8.3453	5.3	0.87184	18	132.441	4.6	Plasma D5 (iv)	-2-0 h	0.0172558	Muscle free D5 (iv)	-2-0 h	0.0276055
Pro-Carb	SG	32RUL	25.9	68.9316	11.9796	4.7	2.25734	23	152.534	11.6	Plasma D5 (iv)	-2-0 h	0.0229178	Muscle free D5 (iv)	-2-0 h	0.0381625
Pro-Carb	SG	38LES	14.9	61.1673	10.5652	5.2	0.979432	23	127.14	10.6	Plasma D5 (iv)	-2-0 h	0.0258459	Muscle free D5 (iv)	-2-0 h	0.043736
Pro-Carb	SG	45EUR	12.2	63.0146	8.9276	5.1	1.16009	20	127.457	4.2	Plasma D5 (iv)	-2-0 h	0.0297606	Muscle free D5 (iv)	-2-0 h	0.0572919
Pro-Carb	SG	20KNY	14.6	64.9542	11.4607	5.3	1.23457	21	135.012	7.8	Plasma D5 (iv)	-2-0 h	0.0388254	Muscle free D5 (iv)	-2-0 h	0.0647136
Pro-Carb	SG	48OTF	13.8	61.4359	11.5091	5.6	0.409836	18	140.298	3.7	Plasma D5 (iv)	-2-0 h	0.0335741	Muscle free D5 (iv)	-2-0 h
Pro-Carb	SG	47ILN	20.1	43.8808	7.1736	5.5	1.42045	18	153.875	3.5	Plasma D5 (iv)	-2-0 h		Muscle free D5 (iv)	-2-0 h
Pro-Carb	SG	50OET	11.4	57.7442	10.153	5.1	0.816993	19	128.686	3.7	Plasma D5 (iv)	-2-0 h	0.0109189	Muscle free D5 (iv)	-2-0 h	0.0212995
Pro-Carb	SG	53ATR	12.1	54.2407	8.92195	5.2	0.301932	21	148.046	3.7	Plasma D5 (iv)	-2-0 h	0.0415789	Muscle free D5 (iv)	-2-0 h	0.0543794
Pro-Carb	SG	56IPR	13.4	50.0057	8.54925	5.3	0.616143	29	125.368	4.9	Plasma D5 (iv)	-2-0 h	0.0178923	Muscle free D5 (iv)	-2-0 h	0.0304191
Pro-Carb	SG	15RNG	15.5	54.9111	9.2238	5	0.693963	22	123.113	5.3	Plasma D5 (iv)	-2-0 h	0.0265687	Muscle free D5 (iv)	-2-0 h	0.0528152
Pro-Carb	SG	31CRR	8.3	64.4277	11.7248	6.1	0.996016	21	136.162	6	Plasma D5 (iv)	-2-0 h	0.0137661	Muscle free D5 (iv)	-2-0 h	0.0250247
Pro-Carb	SG	24EUS	17	64.4171	11.2463	5.3	0.765111	23	122.869	4.6	Plasma D5 (iv)	-2-0 h	0.00753303	Muscle free D5 (iv)	-2-0 h	0.0135138
Pro-Carb	SG	37IGS	13.3	65.0107	11.2605	5.8	0.678887	23	123.269	7.1	Plasma D5 (iv)	-2-0 h	0.0313237	Muscle free D5 (iv)	-2-0 h	0.0569819
Pro-Carb	SG	43ETS	13.1	53.677	9.6279	5.4	0.577367	18	154.32	2.8	Plasma D5 (iv)	-2-0 h	0.0229795	Muscle free D5 (iv)	-2-0 h	0.040255
Pro-Carb	SG	44UOH	18.7	68.2576	12.5796	5	1.13636	20	148.337	4.5	Plasma D5 (iv)	-2-0 h	0.0323029	Muscle free D5 (iv)	-2-0 h	0.0680895
Pro-Carb	SG	01ASX	9.9	49.0524	7.8401	5.5	0.590667	19	134.827	4.9	Plasma D5 (iv)	-2-0 h		Muscle free D5 (iv)	-2-0 h
Pro-Carb	SG	41OHT	20.1	67.0099	11.9391	5.4	0.609756	19	136.009	5.6	Plasma D5 (iv)	-2-0 h	0.0360064	Muscle free D5 (iv)	-2-0 h	0.0573316
Pro-Carb	SG	46NEN	17.6	63.2195	10.6503	4.9	0.73692	18	149.189	6.6	Plasma D5 (iv)	-2-0 h	0.0463904	Muscle free D5 (iv)	-2-0 h	0.0851741
Pro-Carb	SG	34RFN	10.4	63.6988	11.5112	5.2	0.723589	18	138.716	4.4	Plasma D5 (iv)	-2-0 h	0.0252001	Muscle free D5 (iv)	-2-0 h	0.0402401
Pro-Carb	SG	55IRP	16.6	69.229	11.8641	5.4	0.793021	22	139.289	9.8	Plasma D5 (iv)	-2-0 h	0.0458461	Muscle free D5 (iv)	-2-0 h	0.0453777
Pro-Carb	SG	49ICS	19.5	59.7248	10.0261	5.7	0.462321	22	134.622	4.9	Plasma D5 (iv)	-2-0 h	0.03237	Muscle free D5 (iv)	-2-0 h	0.0672253
Immob study	BW	HPA	18.4448	60656.2	10254.2	5.3	1.156	20	121.2	4.5	Plasma D5 (iv)	0-2 h	0.0277797	Muscle free D5 (iv)	0-2 h	0.0456743
Immob study	BW	KPE	23.657	67651.1	11947.4	5.1	3.90476	21	108.257	16.3	Plasma D5 (iv)	0-2 h	0.0395298	Muscle free D5 (iv)	0-2 h	0.0762491
Immob study	BW	EHL	20.2913	67680.3	11524.4	6	2.34791	25	115.718	9.4	Plasma D5 (iv)	0-2 h	0.00817745	Muscle free D5 (iv)	0-2 h	0.0123889
Immob study	BW	MWE	25.8229	68821.4	13330.3	5.7	2.05102	28	154.739	8.3	Plasma D5 (iv)	0-2 h	0.0221315	Muscle free D5 (iv)	0-2 h	0.0440478
Immob study	BW	MKU	21.4147	61476.6	10736.1	6	1.05324	25	99.1648	4.1	Plasma D5 (iv)	0-2 h	0.0378779	Muscle free D5 (iv)	0-2 h	0.057884
Immob study	BW	CNG	15.3648	64869	10868.1	6.1	0.307333	24	135.414	1.5	Plasma D5 (iv)	0-2 h	0.0244303	Muscle free D5 (iv)	0-2 h	0.0414104
Immob study	BW	GCH	11.8069	53006.3	8781.1	5	0.581333	23	119.744	2.4	Plasma D5 (iv)	0-2 h	0.0227519	Muscle free D5 (iv)	0-2 h
Immob study	BW	JST	21.7994	68841.7	11580.5	5.4	1.65333	28	103.099	6.2	Plasma D5 (iv)	0-2 h	0.0575674	Muscle free D5 (iv)	0-2 h	0.0961368
Immob study	BW	MSC	16.5047	65701.6	12963	4.6	2.3012	20	120.542	9.9	Plasma D5 (iv)	0-2 h	0.0433063	Muscle free D5 (iv)	0-2 h	0.0812238
Immob study	BW	RKU	31.5661	53237.6	8745.1	5.6	3.2368	28	114.211	11.9	Plasma D5 (iv)	0-2 h	0.028259	Muscle free D5 (iv)	0-2 h	0.0449587
Immob study	BW	FST	16.7909	58596	10204.2	6	1.25787	22	96.363	5.3	Plasma D5 (iv)	0-2 h	0.0385106	Muscle free D5 (iv)	0-2 h	0.0717749
Immob study	BW	DBO	16.0792	71377.2	13314.2	5.3	1.29067	21	103.792	5.5	Plasma D5 (iv)	0-2 h	0.0175184	Muscle free D5 (iv)	0-2 h	0.0242348

## Sheet: Old - Basal
Old Basal FSR
Study	Researcher	Subject code	Body fat %	Lean body mass (Kgs)	Leg lean mass	HBA1c	HOMA-IR	Age	baseline leucine	baseline insulin	Precursor	Duration	FSR	Precursor	Duration	FSR
Dose/Response	BPE	FH03	16.7	8.6728	60.4322	4.7	4.97511	69	150.175	19.3	Plasma D5 (iv)	0-2 h	0.027068	Muscle free D5 (iv)	0-2 h	0.0589078
Dose/Response	BPE	CW05	22	9.19595	60.2977	6.2	6.1	69	143.564	22.5	Plasma D5 (iv)	0-2 h	0.0231408	Muscle free D5 (iv)	0-2 h	0.0442393
Dose/Response	BPE	AV08	22.8	8.1733	55.3181	5.6	3.82533	74	162.543	15.1	Plasma D5 (iv)	0-2 h	0.0366186	Muscle free D5 (iv)	0-2 h	0.0716082
Dose/Response	BPE	BH14	21.4	10.1502	62.7576	5.9	3.19644	70	152.082	12.4	Plasma D5 (iv)	0-2 h	0.0335855	Muscle free D5 (iv)	0-2 h	0.0542775
Dose/Response	BPE	ST18	19.9	7.8647	50.3193	5.8	3.11111	80	160.419	14	Plasma D5 (iv)	0-2 h	0.0413924	Muscle free D5 (iv)	0-2 h	0.0591825
Dose/Response	BPE	GC22	27	8.7827	54.5558	5.4	2.12622	81	108.389	10.4	Plasma D5 (iv)	0-2 h	0.0419115	Muscle free D5 (iv)	0-2 h	0.0663772
Dose/Response	BPE	LR26	19.6	11.157	65.4548	5.9	3.768	64	145.414	15.7	Plasma D5 (iv)	0-2 h	0.0408309	Muscle free D5 (iv)	0-2 h	0.0626687
Dose/Response	BPE	GH27	22.2	8.68645	59.0195	6.3	2.72711	73	110.494	11.8	Plasma D5 (iv)	0-2 h	0.0271926	Muscle free D5 (iv)	0-2 h	0.0382766
Dose/Response	BPE	RS30	24.2	8.78885	59.4507	5.8	6.96667	79	129.368	27.5	Plasma D5 (iv)	0-2 h	0.0337081	Muscle free D5 (iv)	0-2 h	0.0585739
Dose/Response	BPE	RM32	18.1	9.1687	59.8367	5.6	5.74933	76	155.607	23.1	Plasma D5 (iv)	0-2 h	0.0308389	Muscle free D5 (iv)	0-2 h	0.0640383
Dose/Response	BPE	QU36	18	10.1129	57.1258	5.6	4.30044	66	111.193	16.4	Plasma D5 (iv)	0-2 h	0.046543	Muscle free D5 (iv)	0-2 h	0.0735776
Dose/Response	BPE	PH04	20	9.8541	56.0926	5.8	11.92	71	159.048	44.7	Plasma D5 (iv)	0-2 h	0.0429142	Muscle free D5 (iv)	0-2 h	0.0749255
Dose/Response	BPE	BB07	21.9	8.45215	59.8655	6.1	4.85333	76	195.485	18.2	Plasma D5 (iv)	0-2 h		Muscle free D5 (iv)	0-2 h
Dose/Response	BPE	VE09	15.6	8.5229	56.5124	6	3.25067	72	129.374	13.8	Plasma D5 (iv)	0-2 h	0.0260342	Muscle free D5 (iv)	0-2 h	0.0445062
Dose/Response	BPE	WW13	17	8.7461	57.0604	6.3	3.248	72	156.494	12.6	Plasma D5 (iv)	0-2 h	0.0296292	Muscle free D5 (iv)	0-2 h	0.060174
Dose/Response	BPE	JJ16	20.9	9.14355	58.7867	6	4.032	80	161.649	16.8	Plasma D5 (iv)	0-2 h	0.0244788	Muscle free D5 (iv)	0-2 h	0.0442608
Dose/Response	BPE	JS20	24.4	10.4524	65.36	6.1	6.42667	66	147.484	24.1	Plasma D5 (iv)	0-2 h	0.031757	Muscle free D5 (iv)	0-2 h	0.0574905
Dose/Response	BPE	WK21	19.2	9.62245	59.4035	5	4.48356	64	101.916	19.4	Plasma D5 (iv)	0-2 h	0.0514061	Muscle free D5 (iv)	0-2 h	0.0707886
Dose/Response	BPE	HO31	21.5	9.16515	59.4024	5.9	3.74	78	129.442	16.5	Plasma D5 (iv)	0-2 h	0.0349869	Muscle free D5 (iv)	0-2 h	0.0603841
Dose/Response	BPE	CR33	20.6	8.7552	60.9614	6.1	3.14667	70	121.778	12	Plasma D5 (iv)	0-2 h	0.0490916	Muscle free D5 (iv)	0-2 h	0.0960033
Dose/Response	BPE	PL34	23.2	9.508	62.9403	6.2	14.2293	73	153.382	55.2	Plasma D5 (iv)	0-2 h	0.0432921	Muscle free D5 (iv)	0-2 h	0.0723078
Dose/Response	BPE	FA38	25.5	8.0004	54.615	5.3	4.64444	82	128.366	19	Plasma D5 (iv)	0-2 h	0.0351596	Muscle free D5 (iv)	0-2 h	0.062708
Dose/Response	BPE	JW02	13.5	11.1735	65.3587	5.6	3.86667	70	124.988	15	Plasma D5 (iv)	0-2 h	0.0240094	Muscle free D5 (iv)	0-2 h	0.0413941
Dose/Response	BPE	PK12	18.5	9.77475	57.0182	5.8	3.42222	65	164.11	14	Plasma D5 (iv)	0-2 h	0.0571299	Muscle free D5 (iv)	0-2 h	0.0747551
Dose/Response	BPE	WB15	24.2	8.2963	51.849	6.1	5.04	77	126.578	18.9	Plasma D5 (iv)	0-2 h	0.0535326	Muscle free D5 (iv)	0-2 h	0.0801461
Dose/Response	BPE	CJ17	20.9	9.5037	59.0634	4.8	4.584	70	114.323	19.1	Plasma D5 (iv)	0-2 h	0.036789	Muscle free D5 (iv)	0-2 h	0.0675627
Dose/Response	BPE	AH19	20.3	9.03495	58.0288	6.1	3.75822	72	137.63	15.1	Plasma D5 (iv)	0-2 h	0.0469586	Muscle free D5 (iv)	0-2 h	0.0719616
Dose/Response	BPE	BL23	24.2	9.23325	60.5261	5.8	4.82044	74	137.281	18.7	Plasma D5 (iv)	0-2 h	0.0287603	Muscle free D5 (iv)	0-2 h	0.0506336
Dose/Response	BPE	GE24	26.8	8.49245	53.7792	5.6	3.16622	81	104.555	13.7	Plasma D5 (iv)	0-2 h	0.0474208	Muscle free D5 (iv)	0-2 h	0.0820696
Dose/Response	BPE	KU25	27.5	8.79155	59.3875	5	4.92311	75	123.164	20.9	Plasma D5 (iv)	0-2 h	0.0407148	Muscle free D5 (iv)	0-2 h	0.0525644
Dose/Response	BPE	PZ28	16.5	10.1864	59.7458	6	5.33333	73	126.066	20	Plasma D5 (iv)	0-2 h	0.0292612	Muscle free D5 (iv)	0-2 h	0.0598211
Dose/Response	BPE	LA29	18.7	8.8837	57.4048	5.4	3.28889	77	129.664	14.8	Plasma D5 (iv)	0-2 h	0.0422753	Muscle free D5 (iv)	0-2 h	0.0648278
Dose/Response	BPE	WI35	18.2	10.6781	64.7102	5.8	2.16711	65	147.704	9.2	Plasma D5 (iv)	0-2 h	0.0251849	Muscle free D5 (iv)	0-2 h	0.0381018
Pro-Carb	SG	08IIN	20.9	67.0048	10.4979	5.6	0.653168	71	159.004	5	Plasma D5 (iv)	-2-0 h	0.0181843	Muscle free D5 (iv)	-2-0 h	0.0350863
Pro-Carb	SG	05EJN	18.2	59.246	8.3484	4.8	0.692521	70	146.041	5.3	Plasma D5 (iv)	-2-0 h	0.0275958	Muscle free D5 (iv)	-2-0 h	0.0572943
Pro-Carb	SG	10RSN	24.1	61.0738	10.2691	5.3	1.33156	72	132.578	16.1	Plasma D5 (iv)	-2-0 h	0.0370727	Muscle free D5 (iv)	-2-0 h	0.0608934
Pro-Carb	SG	11EMS	16.9	56.2413	8.41025	5.8	0.196696	73	101.239	3.4	Plasma D5 (iv)	-2-0 h	0.0186772	Muscle free D5 (iv)	-2-0 h	0.031019
Pro-Carb	SG	09EZR	19.5	57.3932	9.14155	6.1	0.519211	74	145.524	5.5	Plasma D5 (iv)	-2-0 h	0.0378414	Muscle free D5 (iv)	-2-0 h	0.0573738
Pro-Carb	SG	19EES	22.6	64.8657	10.024	5.7	1.18765	80	112.44	8.7	Plasma D5 (iv)	-2-0 h	0.0442379	Muscle free D5 (iv)	-2-0 h	0.0660372
Pro-Carb	SG	28LUS	17.2	43.3631	6.857	6	0.612745	76	114.424	6.5	Plasma D5 (iv)	-2-0 h	0.0211929	Muscle free D5 (iv)	-2-0 h	0.036607
Pro-Carb	SG	18ILS	24.6	65.6012	9.9134	5.4	0.948767	72	123.624	7.9	Plasma D5 (iv)	-2-0 h	0.0378498	Muscle free D5 (iv)	-2-0 h	0.0570275
Pro-Carb	SG	29EJS	17	47.4465	7.88725	5.4	0.46729	74	108.594	2.9	Plasma D5 (iv)	-2-0 h	0.0206665	Muscle free D5 (iv)	-2-0 h	0.042846
Pro-Carb	SG	25EER	22.7	46.3792	7.67135	6.2	0.655738	77	118.543	5.3	Plasma D5 (iv)	-2-0 h	0.0451414	Muscle free D5 (iv)	-2-0 h	0.0622542
Pro-Carb	SG	36AIS	27.1	70.4166	11.1179	5.7	0.739098	76	132.245	8.4	Plasma D5 (iv)	-2-0 h	0.0168539	Muscle free D5 (iv)	-2-0 h	0.0361824
Pro-Carb	SG	51UTN	11	48.4906	7.71595	5.7	0.4	69	97.955	3.2	Plasma D5 (iv)	-2-0 h	0.0261589	Muscle free D5 (iv)	-2-0 h	0.0373026
Pro-Carb	SG	03UTR	20.4	52.9231	8.53415	5.8		80	133.108	5.5	Plasma D5 (iv)	-2-0 h	0.0392174	Muscle free D5 (iv)	-2-0 h	0.0609463
Pro-Carb	SG	07EDN	27.2	59.2192	8.89645	5.5	1.34953	73	134.72	9.7	Plasma D5 (iv)	-2-0 h	0.0230179	Muscle free D5 (iv)	-2-0 h	0.0435959
Pro-Carb	SG	06EIN	20.4	65.3997	10.2576	5.8	0.687285	76	133.187	9.9	Plasma D5 (iv)	-2-0 h	0.0293821	Muscle free D5 (iv)	-2-0 h	0.0531877
Pro-Carb	SG	21ASN	21.5	56.9124	8.58135	6.1	1.3587	75	128.267	12.2	Plasma D5 (iv)	-2-0 h	0.026252	Muscle free D5 (iv)	-2-0 h	0.0409559
Pro-Carb	SG	16CUE	14.9	51.9716	8.60255	5.5	0.407498	75	124.85	3.6	Plasma D5 (iv)	-2-0 h	0.0397539	Muscle free D5 (iv)	-2-0 h	0.063674
Pro-Carb	SG	17RNS	22.9	52.7995	8.4886	5.5	1.40449	74	108.894	20.6	Plasma D5 (iv)	-2-0 h	0.0359447	Muscle free D5 (iv)	-2-0 h	0.0530091
Pro-Carb	SG	23EWL	18.7	66.874	10.8505	6.4	0.831255	76	141.473	5	Plasma D5 (iv)	-2-0 h	0.0233965	Muscle free D5 (iv)	-2-0 h	0.0414553
Pro-Carb	SG	30RNN	25.4	56.636	8.5405	6	0.879507	77	92.8091	4.1	Plasma D5 (iv)	-2-0 h	0.0248819	Muscle free D5 (iv)	-2-0 h	0.0390714
Pro-Carb	SG	35ELN	19.8	67.2249	10.4297	5.9	0.426439	72	135.417	3.7	Plasma D5 (iv)	-2-0 h	0.0313238	Muscle free D5 (iv)	-2-0 h	0.0574753
Pro-Carb	SG	40OTZ	18.3	56.3057	8.91825	5.5	1.89036	72	144.995	15.3	Plasma D5 (iv)	-2-0 h	0.0276006	Muscle free D5 (iv)	-2-0 h	0.0483653
Pro-Carb	SG	33ELN	25.9	54.5707	8.79775	5.8	0.95057	82	113.948	7.7	Plasma D5 (iv)	-2-0 h	0.0240366	Muscle free D5 (iv)	-2-0 h	0.036357
Pro-Carb	SG	52CRR	24.4	71.182	12.049	5.7	0.69979	71	119.139	4.1	Plasma D5 (iv)	-2-0 h	0.0313371	Muscle free D5 (iv)	-2-0 h	0.0488933
TIFN-V (meat)	BP	1-BR06	13.2	53.2084			2.86444	61.3	89.5993	10	Plasma D5 (iv)	-2-0 h	0.0235433	Muscle free D5 (iv)	-2-0 h	0.0306045
TIFN-V (meat)	BP	2-WL02	26.5	60.858			6.29689	82.8	97.2447	23	Plasma D5 (iv)	-2-0 h	0.0233626	Muscle free D5 (iv)	-2-0 h	0.032631
TIFN-V (meat)	BP	1-SP07	21.7	74.6199			4.07667	95.3	138.503	15	Plasma D5 (iv)	-2-0 h	0.0363673	Muscle free D5 (iv)	-2-0 h	0.0624098
TIFN-V (meat)	BP	1-CA11	24.4	67.8132			5.16889	89.7	129.824	20	Plasma D5 (iv)	-2-0 h	0.0232549	Muscle free D5 (iv)	-2-0 h	0.0405161
TIFN-V (meat)	BP	1-WE05	23.7	55.2412			3.68667	72.4	143.05	15	Plasma D5 (iv)	-2-0 h	0.0215359	Muscle free D5 (iv)	-2-0 h	0.0381105
TIFN-V (meat)	BP	2-HB08	17.6	61.8824			2.83111	75.1	112.908	13	Plasma D5 (iv)	-2-0 h	0.0432808	Muscle free D5 (iv)	-2-0 h	0.0653674
TIFN-V (meat)	BP	1-WY01	26.1	62.9628			4.188	85.2	116.214	18	Plasma D5 (iv)	-2-0 h	0.0197661	Muscle free D5 (iv)	-2-0 h	0.0348573
TIFN-V (meat)	BP	2-HA14	17.3	72.776			4.37467	88	170.528	17	Plasma D5 (iv)	-2-0 h	0.0586918	Muscle free D5 (iv)	-2-0 h	0.0750278
TIFN-V (meat)	BP	1-WL02	26.5	60.858			6.29689	73	99.7616	23	Plasma D5 (iv)	-2-0 h	0.0221534	Muscle free D5 (iv)	-2-0 h	0.047106
TIFN-V (meat)	BP	2-SP07	21.7	74.6199			4.07667	77	143.232	15	Plasma D5 (iv)	-2-0 h	0.0410091	Muscle free D5 (iv)	-2-0 h	0.066118
TIFN-V (meat)	BP	1-DU03	17.3	57.063			3.32578	73	97.7179	14	Plasma D5 (iv)	-2-0 h	0.021687	Muscle free D5 (iv)	-2-0 h	0.0335734
TIFN-V (meat)	BP	2-CA11	24.4	67.8132			5.16889	75	137.733	20	Plasma D5 (iv)	-2-0 h	0.0428085	Muscle free D5 (iv)	-2-0 h	0.0824847
TIFN-V (meat)	BP	2-WE05	23.7	55.2412			3.68667	80	127.759	15	Plasma D5 (iv)	-2-0 h	0.008589	Muscle free D5 (iv)	-2-0 h	0.0189154
TIFN-V (meat)	BP	1-HB08	17.6	61.8824			2.83111	79	114.35	13	Plasma D5 (iv)	-2-0 h	0.0815767	Muscle free D5 (iv)	-2-0 h	0.0947293
TIFN-V (meat)	BP	2-WY01	26.1	62.9628			4.188	75	126.707	18	Plasma D5 (iv)	-2-0 h	0.0535381	Muscle free D5 (iv)	-2-0 h	0.0785199
TIFN-V (meat)	BP	1-HA14	17.3	72.776			4.37467	65	140.101	17	Plasma D5 (iv)	-2-0 h	0.0375961	Muscle free D5 (iv)	-2-0 h	0.0469141

## Sheet: Young - food stimulated
Young Stimulated FSR
Study	Researcher	Subject code	Protein Ingested	Body fat %	Lean body mass (Kgs)	Leg lean mass	HBA1C	HOMA-IR	Age	baseline leucine	Baseline insulin	Peak leucine	TTP leucine	Peak insulin	TTP insulin	Precursor	Duration	FSR	Duration	FSR	Duration	FSR	Precursor	Duration	FSR	Duration	FSR	Duration	FSR	Precursor	Duration	FSR	Duration	FSR	Duration	FSR	Precursor	Duration	FSR
Rest/Exerc	BPE	JB01	20 g Casein	11.6	67.9151	11.7507	5.3	2.35636	24	136.56	9.8	211.04	30	25.921	30	Plasma D5 (iv)	0-6 h	0.0576018					Muscle free D5 (iv)	0-6 hr	0.0708279					Plasma 13C (drink)	0-6 hr	0.0679118					Muscle free 13C (drink)	0-6 hr	0.220924
Rest/Exerc	BPE	EF04	20 g Casein	13.4	64.4106	10.7464	5.5	2.64169	25	107	11.3	224	15	20.2	15	Plasma D5 (iv)	0-6 h	0.0740064					Muscle free D5 (iv)	0-6 hr						Plasma 13C (drink)	0-6 hr						Muscle free 13C (drink)	0-6 hr
Rest/Exerc	BPE	DV19	20 g Casein	15.4	60.523	11.359	5.1	2.28889	23	102.723	10.3	279.54	15	31.493	15	Plasma D5 (iv)	0-6 h	0.0623269					Muscle free D5 (iv)	0-6 hr						Plasma 13C (drink)	0-6 hr	0.0747208					Muscle free 13C (drink)	0-6 hr	0.381187
Rest/Exerc	BPE	EE23	20 g Casein	16.6	64.0261	11.6062	5.3	2.44444	21	118.245	10	263.61	15	44.48	15	Plasma D5 (iv)	0-6 h	0.0607455					Muscle free D5 (iv)	0-6 hr	0.0851911					Plasma 13C (drink)	0-6 hr	0.0603782					Muscle free 13C (drink)	0-6 hr	1.01751
Rest/Exerc	BPE	BM26	20 g Casein	15			5.1	2.51111	21	123.753	11.3	268.459	30	28.614	30	Plasma D5 (iv)	0-6 h	0.068064					Muscle free D5 (iv)	0-6 hr	0.067719					Plasma 13C (drink)	0-6 hr	0.111699					Muscle free 13C (drink)	0-6 hr	0.398658
Rest/Exerc	BPE	MW27	20 g Casein	9.6	46.6852	7.7557	5.3	2.35264	18	80.794	11.028	171.012	180	16.062	30	Plasma D5 (iv)	0-6 h	0.0437536					Muscle free D5 (iv)	0-6 hr	0.0480556					Plasma 13C (drink)	0-6 hr	0.0314973					Muscle free 13C (drink)	0-6 hr	0.0863963
Rest/Exerc	BPE	CS28	20 g Casein	21.7	62.973	10.5613	5.9	3.08578	22	122.246	13.1	156.6	60	13	15	Plasma D5 (iv)	0-6 h	0.051111					Muscle free D5 (iv)	0-6 hr	0.074257					Plasma 13C (drink)	0-6 hr	0.0489619					Muscle free 13C (drink)	0-6 hr	0.106252
Rest/Exerc	BPE	MF39	20 g Casein	14.9	67.474	11.8553	5.7	3.81333	22	108.521	15.6	179.154	60	11.7	90	Plasma D5 (iv)	0-6 h	0.060533					Muscle free D5 (iv)	0-6 hr	0.0610873					Plasma 13C (drink)	0-6 hr	0.0668726					Muscle free 13C (drink)	0-6 hr	0.599491
Rest/Exerc	BPE	JE40	20 g Casein	15.5	52.8112	8.63465	5.5	2.54636	20	101.194	10.81	198.656	45	19.331	30	Plasma D5 (iv)	0-6 h	0.0896838					Muscle free D5 (iv)	0-6 hr	0.105414					Plasma 13C (drink)	0-6 hr	0.0619194					Muscle free 13C (drink)	0-6 hr	0.31686
Rest/Exerc	BPE	CA41	20 g Casein	16.7	69.7792	12.4543	5.5	1.75806	19	132.82	7.607	214.04	15	23.661	15	Plasma D5 (iv)	0-6 h	0.060875					Muscle free D5 (iv)	0-6 hr	0.0766472					Plasma 13C (drink)	0-6 hr	0.0361033					Muscle free 13C (drink)	0-6 hr	0.159201
Rest/Exerc	BPE	TK43	20 g Casein	13.5	42.7636	7.3688	5.2	1.6146	19	112.646	7.414	266.267	240	20.363	30	Plasma D5 (iv)	0-6 h	0.0463045					Muscle free D5 (iv)	0-6 hr	0.0532648					Plasma 13C (drink)	0-6 hr	0.0527751					Muscle free 13C (drink)	0-6 hr	0.18474
Rest/Exerc	BPE	AO46	20 g Casein	18.1	67.6524	12.0541	5.5	1.21869	22	139.306	5.961	254.261	15	17	15	Plasma D5 (iv)	0-6 h	0.0743117					Muscle free D5 (iv)	0-6 hr	0.117489					Plasma 13C (drink)	0-6 hr	0.0690566					Muscle free 13C (drink)	0-6 hr	0.876541
																									0.0759954														0.395251
Rest/Exerc	BPE	MZ13	20 g Casein	22.4	60.4548	11.4229	5.3	2.83733	18	120.695	11.4	150.948	150	11.322	15	Plasma D5 (iv)	0-6 h	0.092672					Muscle free D5 (iv)	0-6 hr	0.0853675					Plasma 13C (drink)	0-6 hr	0.0853675					Muscle free 13C (drink)	0-6 hr	0.163396
Rest/Exerc	BPE	LZ14	20 g Casein	17	57.032	10.4087	5.3	2.664	18	125.03	11.1	148.597	180	13.875	30	Plasma D5 (iv)	0-6 h	0.0907839					Muscle free D5 (iv)	0-6 hr	0.0671532					Plasma 13C (drink)	0-6 hr	0.0671532					Muscle free 13C (drink)	0-6 hr	0.14424
Rest/Exerc	BPE	DH18	20 g Casein	10.9	56.2612	10.0185	5.4	1.80267	19	108.31	7.8	202.172	240	15.237	15	Plasma D5 (iv)	0-6 h	0.0849729					Muscle free D5 (iv)	0-6 hr	0.125684					Plasma 13C (drink)	0-6 hr	0.125684					Muscle free 13C (drink)	0-6 hr	0.223055
Rest/Exerc	BPE	MG21	20 g Casein	19.3	57.8214	9.7733	5.1	2.59644	23	86.5552	12.7	133.472	180	22.213	15	Plasma D5 (iv)	0-6 h	0.0553598					Muscle free D5 (iv)	0-6 hr	0.0582148					Plasma 13C (drink)	0-6 hr	0.0582148					Muscle free 13C (drink)	0-6 hr	0.12797
Rest/Exerc	BPE	BH22	20 g Casein	15			5.5	1.05111	19	127.23	4.3	136	360	8.037	15	Plasma D5 (iv)	0-6 h	0.0737629					Muscle free D5 (iv)	0-6 hr	0.0702671					Plasma 13C (drink)	0-6 hr	0.0702671					Muscle free 13C (drink)	0-6 hr	0.143842
Rest/Exerc	BPE	TS29	20 g Casein	13	64.1815	11.1434	5.4	2.51111	25	110.284	11.3	160.617	150	15.4	15	Plasma D5 (iv)	0-6 h	0.0777704					Muscle free D5 (iv)	0-6 hr	0.0692538					Plasma 13C (drink)	0-6 hr	0.0692538					Muscle free 13C (drink)	0-6 hr	0.184187
Rest/Exerc	BPE	JW30	20 g Casein	15.8	68.7867	12.4482	4.7	0.785333	23	110.782	3.1	234.854	15	21.8	15	Plasma D5 (iv)	0-6 h	0.0743796					Muscle free D5 (iv)	0-6 hr	0.0689062					Plasma 13C (drink)	0-6 hr	0.0689062					Muscle free 13C (drink)	0-6 hr	0.338583
Rest/Exerc	BPE	BP32	20 g Casein	13.4	66.2015	11.1808	5.3	2.83727	24	62.3474	11.607	169.754	15	32.871	15	Plasma D5 (iv)	0-6 h	0.0676599					Muscle free D5 (iv)	0-6 hr	0.0482478					Plasma 13C (drink)	0-6 hr	0.0482478					Muscle free 13C (drink)	0-6 hr	0.162649
Rest/Exerc	BPE	MC31	20 g Casein	14.8	50.6247	9.0245	5.9	2.16747	20	98.2842	10.16	216.823	15	30.9	15	Plasma D5 (iv)	0-6 h	0.0848049					Muscle free D5 (iv)	0-6 hr	0.0831651					Plasma 13C (drink)	0-6 hr	0.0831651					Muscle free 13C (drink)	0-6 hr	0.456102
Rest/Exerc	BPE	CL35	20 g Casein	15.4	63.5817	11.068	5.2	2.38	24	82.0689	11.9	172.384	180	12.7	15	Plasma D5 (iv)	0-6 h	0.0711947					Muscle free D5 (iv)	0-6 hr	0.058902					Plasma 13C (drink)	0-6 hr	0.058902					Muscle free 13C (drink)	0-6 hr	0.143246
Rest/Exerc	BPE	PF44	20 g Casein	15.8	61.3247	11.1084	5.1	1.43381	20	99.0185	6.204	297.061	30	28.35	15	Plasma D5 (iv)	0-6 h	0.0639572					Muscle free D5 (iv)	0-6 hr	0.0643613					Plasma 13C (drink)	0-6 hr	0.0643613					Muscle free 13C (drink)	0-6 hr	0.392446
Rest/Exerc	BPE	HE45	20 g Casein	18.2	61.1064	11.3305	5	3.50376	21	123.548	14.599	176.061	240	16.8	15	Plasma D5 (iv)	0-6 h	0.0753091					Muscle free D5 (iv)	0-6 hr	0.0633782					Plasma 13C (drink)	0-6 hr	0.0633782					Muscle free 13C (drink)	0-6 hr	0.131012
																									0.0719085														0.217561
One leg MSSE Wittard paper (fed state)	RKO	GBO	Standardised breakfast													Plasma 13C (iv)	0-6 h	0.064199					Muscle free 13C (iv)	0-6 h	0.0736778
One leg MSSE Wittard paper (fed state)	RKO	RKO	Standardised breakfast													Plasma 13C (iv)	0-6 h	0.05076					Muscle free 13C (iv)	0-6 h	0.0881393
One leg MSSE Wittard paper (fed state)	RKO	JHO	Standardised breakfast													Plasma 13C (iv)	0-6 h	0.0474859					Muscle free 13C (iv)	0-6 h	0.0859318
One leg MSSE Wittard paper (fed state)	RKO	JCA	Standardised breakfast													Plasma 13C (iv)	0-6 h	0.0563852					Muscle free 13C (iv)	0-6 h	0.0815291
One leg MSSE Wittard paper (fed state)	RKO	JZO	Standardised breakfast													Plasma 13C (iv)	0-6 h	0.0421341					Muscle free 13C (iv)	0-6 h	0.07055
One leg MSSE Wittard paper (fed state)	RKO	BST	Standardised breakfast													Plasma 13C (iv)	0-6 h	0.0490794					Muscle free 13C (iv)	0-6 h	0.0905772
One leg MSSE Wittard paper (fed state)	RKO	JMO	Standardised breakfast													Plasma 13C (iv)	0-6 h	0.0572449					Muscle free 13C (iv)	0-6 h	0.0920121
One leg MSSE Wittard paper (fed state)	RKO	TVE	Standardised breakfast													Plasma 13C (iv)	0-6 h	0.0474358					Muscle free 13C (iv)	0-6 h	0.0761311
One leg MSSE Wittard paper (fed state)	RKO	EGR	Standardised breakfast													Plasma 13C (iv)	0-6 h	0.0587079					Muscle free 13C (iv)	0-6 h	0.0846141
One leg MSSE Wittard paper (fed state)	RKO	DTW	Standardised breakfast													Plasma 13C (iv)	0-6 h	0.06083					Muscle free 13C (iv)	0-6 h	0.0921793
																		0.0534262							0.0835342
Koopman JNut2009	RKO	JPO	35 g CAS													Plasma D5 (iv)	0-6 h	0.0329877					Muscle free D5 (iv)	0-6 hr	0.048251					Plasma 13C (drink)	0-6 hr	0.068389					Muscle free 13C (drink)	0-6 hr	0.107845					Plasma 13C LEU (iv)	0-6 hr	0.0751988	Muscle 13C LEU (iv)	0-6 hr	0.0751988
Koopman JNut2010	RKO	RLI	35 g CAS													Plasma D5 (iv)	0-6 h	0.0425568					Muscle free D5 (iv)	0-6 hr	0.057309					Plasma 13C (drink)	0-6 hr	0.10062					Muscle free 13C (drink)	0-6 hr	0.12487					Plasma 13C LEU (iv)	0-6 hr	0.0969886	Muscle 13C LEU (iv)	0-6 hr	0.0969886
Koopman JNut2011	RKO	BGL	35 g CAS													Plasma D5 (iv)	0-6 h	0.0282854					Muscle free D5 (iv)	0-6 hr	0.0360289					Plasma 13C (drink)	0-6 hr	0.0502227					Muscle free 13C (drink)	0-6 hr	0.0693566					Plasma 13C LEU (iv)	0-6 hr	0.044817	Muscle 13C LEU (iv)	0-6 hr	0.044817
Koopman JNut2012	RKO	RJO	35 g CAS													Plasma D5 (iv)	0-6 h	0.0328542					Muscle free D5 (iv)	0-6 hr						Plasma 13C (drink)	0-6 hr	0.0515054					Muscle free 13C (drink)	0-6 hr	0.115198					Plasma 13C LEU (iv)	0-6 hr	0.0768433	Muscle 13C LEU (iv)	0-6 hr	0.0768433
Koopman JNut2013	RKO	BPE	35 g CAS													Plasma D5 (iv)	0-6 h	0.0460211					Muscle free D5 (iv)	0-6 hr	0.0551035					Plasma 13C (drink)	0-6 hr	0.0469505					Muscle free 13C (drink)	0-6 hr	0.0645112					Plasma 13C LEU (iv)	0-6 hr	0.0442575	Muscle 13C LEU (iv)	0-6 hr	0.0442575
Koopman JNut2014	RKO	POO	35 g CAS													Plasma D5 (iv)	0-6 h	0.0349939					Muscle free D5 (iv)	0-6 hr	0.0426014					Plasma 13C (drink)	0-6 hr	0.0749691					Muscle free 13C (drink)	0-6 hr	0.103195					Plasma 13C LEU (iv)	0-6 hr	0.0491302	Muscle 13C LEU (iv)	0-6 hr	0.0491302
Koopman JNut2015	RKO	NVO	35 g CAS													Plasma D5 (iv)	0-6 h	0.0489039					Muscle free D5 (iv)	0-6 hr	0.0849199					Plasma 13C (drink)	0-6 hr	0.0868283					Muscle free 13C (drink)	0-6 hr	0.161202					Plasma 13C LEU (iv)	0-6 hr	0.0955031	Muscle 13C LEU (iv)	0-6 hr	0.0955031
Koopman JNut2016	RKO	WVU	35 g CAS													Plasma D5 (iv)	0-6 h	0.0303584					Muscle free D5 (iv)	0-6 hr	0.0405854					Plasma 13C (drink)	0-6 hr	0.0445291					Muscle free 13C (drink)	0-6 hr	0.0757453					Plasma 13C LEU (iv)	0-6 hr	0.0497203	Muscle 13C LEU (iv)	0-6 hr	0.0497203
Koopman JNut2017	RKO	TSN	35 g CAS													Plasma D5 (iv)	0-6 h	0.0342617					Muscle free D5 (iv)	0-6 hr	0.031314					Plasma 13C (drink)	0-6 hr	0.0679815					Muscle free 13C (drink)	0-6 hr	0.0789072					Plasma 13C LEU (iv)	0-6 hr	0.0623326	Muscle 13C LEU (iv)	0-6 hr	0.0623326
Koopman JNut2018	RKO	GVH	35 g CAS													Plasma D5 (iv)	0-6 h	0.0313485					Muscle free D5 (iv)	0-6 hr	0.0482943					Plasma 13C (drink)	0-6 hr	0.0367269					Muscle free 13C (drink)	0-6 hr	0.0692454					Plasma 13C LEU (iv)	0-6 hr	0.042724	Muscle 13C LEU (iv)	0-6 hr	0.042724
																		0.0362571							0.0493786							0.0628723							0.0970075				0.0637515			0.0637515
Pro-Carb	SG	02AET	20 g CAS	12.3	56.4803	9.79695	4.9	1.35685	19	134.394	7.7	285.367	35	22.9	15	Plasma D5 (iv)	0-2h	0.0362658	2-5h	0.0275109	0-5h	0.030672	Muscle free D5 (iv)	0-2h	0.0546145	2-5h	0.0500281	0-5h	0.051942	Plasma 13C (drink)	0-2h	0.0391931	2-5h	0.0365323	0-5h	0.0379476	Muscle free 13C (drink)	0-2h	0.0911588	2-5h	0.0678008	0-5h	0.0781127
Pro-Carb	SG	14EDT	20 g CAS	18	59.1932	10.0324	5	0.853971	23	145.43	6.1	273.571	30	21.8	15	Plasma D5 (iv)	0-2h	0.0517315	2-5h	0.0121657	0-5h	0.0256778	Muscle free D5 (iv)	0-2h	0.0708246	2-5h	0.0219561	0-5h	0.0418709	Plasma 13C (drink)	0-2h	0.0653522	2-5h	0.0609344	0-5h	0.0637393	Muscle free 13C (drink)	0-2h	0.0970435	2-5h	0.0571176	0-5h	0.077021
Pro-Carb	SG	22EKS	20 g CAS	14.5	49.2232	8.3453	5.3	0.87184	18	132.441	4.6	321.734	30	36	15	Plasma D5 (iv)	0-2h	0.0682937	2-5h	0.0622721	0-5h	0.0640706	Muscle free D5 (iv)	0-2h	0.0862097	2-5h	0.0982336	0-5h	0.0930818	Plasma 13C (drink)	0-2h	0.0623498	2-5h	0.088738	0-5h	0.0749367	Muscle free 13C (drink)	0-2h	0.123818	2-5h	0.135541	0-5h	0.130369
Pro-Carb	SG	32RUL	20 g CAS	25.9	68.9316	11.9796	4.7	2.25734	23	152.534	11.6	214.599	180	19.3	30	Plasma D5 (iv)	0-2h	0.0440459	2-5h	0.0365163	0-5h	0.0393677	Muscle free D5 (iv)	0-2h	0.0673761	2-5h	0.0611989	0-5h	0.0636734	Plasma 13C (drink)	0-2h	0.0152169	2-5h	0.147185	0-5h	0.0885141	Muscle free 13C (drink)	0-2h	0.0223805	2-5h	0.22946	0-5h	0.134356
Pro-Carb	SG	38LES	20 g CAS	14.9	61.1673	10.5652	5.2	0.979432	23	127.14	10.6	258.615	90	23.1	15	Plasma D5 (iv)	0-2h	0.0270408	2-5h	0.0452569	0-5h	0.0378376	Muscle free D5 (iv)	0-2h	0.0340268	2-5h	0.0728826	0-5h	0.0557784	Plasma 13C (drink)	0-2h	0.00981016	2-5h	0.0937922	0-5h	0.0391576	Muscle free 13C (drink)	0-2h	0.0193629	2-5h	0.104953	0-5h	0.0602822
Pro-Carb	SG	45EUR	20 g CAS	12.2	63.0146	8.9276	5.1	1.16009	20	127.457	4.2	229.638	210	9.9	15	Plasma D5 (iv)	0-2h	0.0337084	2-5h	0.0226562	0-5h	0.0271547	Muscle free D5 (iv)	0-2h	0.0532411	2-5h	0.0386549	0-5h	0.0449538	Plasma 13C (drink)	0-2h	0.0362435	2-5h	0.0472474	0-5h	0.0423494	Muscle free 13C (drink)	0-2h	0.0526994	2-5h	0.0743358	0-5h	0.0643192
Pro-Carb	SG	20KNY	20 g CAS	14.6	64.9542	11.4607	5.3	1.23457	21	135.012	7.8	252.084	150	8.1	15	Plasma D5 (iv)	0-2h	0.00414259	2-5h	0.0473066	0-5h	0.0293317	Muscle free D5 (iv)	0-2h	0.0064336	2-5h	0.076468	0-5h	0.0466628	Plasma 13C (drink)	0-2h	0.0298917	2-5h	0.0178959	0-5h	0.0230104	Muscle free 13C (drink)	0-2h	0.0530319	2-5h	0.0393245	0-5h	0.0460438
Pro-Carb	SG	48OTF	20 g CAS	13.8	61.4359	11.5091	5.6	0.409836	18	140.298	3.7	209.145	90	10.8	15	Plasma D5 (iv)	0-2h	0.0428801	2-5h	0.0328709	0-5h	0.0366937	Muscle free D5 (iv)	0-2h	0.0577977	2-5h	0.0566727	0-5h	0.0574041	Plasma 13C (drink)	0-2h	0.0188563	2-5h	0.0715707	0-5h	0.0447918	Muscle free 13C (drink)	0-2h	0.0346089	2-5h	0.115319	0-5h	0.0768046
Pro-Carb	SG	47ILN	20 g CAS	20.1	43.8808	7.1736	5.5	1.42045	18	153.875	3.5	313.064	30	15.3	15	Plasma D5 (iv)	0-2h		2-5h		0-5h		Muscle free D5 (iv)	0-2h		2-5h		0-5h		Plasma 13C (drink)	0-2h	0.0416468	2-5h	0.0687297	0-5h	0.0572089	Muscle free 13C (drink)	0-2h	0.0702564	2-5h	0.114418	0-5h	0.0957864
Pro-Carb	SG	50OET	20 g CAS	11.4	57.7442	10.153	5.1	0.816993	19	128.686	3.7	295.412	15	29.6	15	Plasma D5 (iv)	0-2h	0.0577781	2-5h	0.0317525	0-5h	0.0405606	Muscle free D5 (iv)	0-2h	0.0795712	2-5h	0.0504172	0-5h	0.0612614	Plasma 13C (drink)	0-2h	0.0104954	2-5h	0.0611866	0-5h	0.0318125	Muscle free 13C (drink)	0-2h	0.0201347	2-5h	0.0825954	0-5h	0.0519023
Pro-Carb	SG	53ATR	20 g CAS	12.1	54.2407	8.92195	5.2	0.301932	21	148.046	3.7	282.833	90	8.7	30	Plasma D5 (iv)	0-2h	0.023863	2-5h	0.0366783	0-5h	0.0314601	Muscle free D5 (iv)	0-2h	0.0250917	2-5h	0.0473432	0-5h	0.037513	Plasma 13C (drink)	0-2h	0.0393468	2-5h	0.0533199	0-5h	0.0468555	Muscle free 13C (drink)	0-2h	0.0544196	2-5h	0.0776901	0-5h	0.0666423
Pro-Carb	SG	56IPR	20 g CAS	13.4	50.0057	8.54925	5.3	0.616143	29	125.368	4.9	261.773	90	11.1	15	Plasma D5 (iv)	0-2h	0.0560154	2-5h	0.0096162	0-5h	0.0267489	Muscle free D5 (iv)	0-2h	0.0664379	2-5h	0.0125263	0-5h	0.0336815	Plasma 13C (drink)	0-2h		2-5h		0-5h		Muscle free 13C (drink)	0-2h		2-5h		0-5h
Pro-Carb	SG	15RNG	20 g CAS + 60 g CHO	15.5	54.9111	9.2238	5	0.693963	22	123.113	5.3	153.467	300	56.9	30	Plasma D5 (iv)	0-2h	0.0304257	2-5h	0.0222993	0-5h	0.0256142	Muscle free D5 (iv)	0-2h	0.0518405	2-5h	0.0402183	0-5h	0.0451292	Plasma 13C (drink)	0-2h	0.0175645	2-5h	0.0239147	0-5h	0.0220543	Muscle free 13C (drink)	0-2h	0.029871	2-5h	0.0549985	0-5h	0.0458931
Pro-Carb	SG	31CRR	20 g CAS + 60 g CHO	8.3	64.4277	11.7248	6.1	0.996016	21	136.162	6	168.717	300	71	30	Plasma D5 (iv)	0-2h	0.0425557	2-5h	0.0103151	0-5h	0.0244517	Muscle free D5 (iv)	0-2h	0.07236	2-5h	0.0156942	0-5h	0.038893	Plasma 13C (drink)	0-2h		2-5h		0-5h		Muscle free 13C (drink)	0-2h		2-5h		0-5h
Pro-Carb	SG	24EUS	20 g CAS + 60 g CHO	17	64.4171	11.2463	5.3	0.765111	23	122.869	4.6	191.872	120	70.5	30	Plasma D5 (iv)	0-2h	0.0564451	2-5h	0.0283882	0-5h	0.0390579	Muscle free D5 (iv)	0-2h	0.0954776	2-5h	0.0536106	0-5h	0.0707443	Plasma 13C (drink)	0-2h	0.0238517	2-5h	0.0318186	0-5h	0.0279433	Muscle free 13C (drink)	0-2h	0.0277277	2-5h	0.0401425	0-5h	0.0338487
Pro-Carb	SG	37IGS	20 g CAS + 60 g CHO	13.3	65.0107	11.2605	5.8	0.678887	23	123.269	7.1	205.587	180	91.3	30	Plasma D5 (iv)	0-2h	0.0275449	2-5h	0.0438313	0-5h	0.0369506	Muscle free D5 (iv)	0-2h	0.0370433	2-5h	0.0602352	0-5h	0.0503511	Plasma 13C (drink)	0-2h	0.0596234	2-5h	0.0386203	0-5h	0.046671	Muscle free 13C (drink)	0-2h	0.0642964	2-5h	0.066879	0-5h	0.0658177
Pro-Carb	SG	43ETS	20 g CAS + 60 g CHO	13.1	53.677	9.6279	5.4	0.577367	18	154.32	2.8	221.508	30	36.5	30	Plasma D5 (iv)	0-2h	0.03441	2-5h	0.0512702	0-5h	0.0441817	Muscle free D5 (iv)	0-2h	0.0503629	2-5h	0.0776153	0-5h	0.0660183	Plasma 13C (drink)	0-2h	0.0501454	2-5h	0.0560844	0-5h	0.0536268	Muscle free 13C (drink)	0-2h	0.0799445	2-5h	0.121707	0-5h	0.103462
Pro-Carb	SG	44UOH	20 g CAS + 60 g CHO	18.7	68.2576	12.5796	5	1.13636	20	148.337	4.5	213.349	30	55.6	30	Plasma D5 (iv)	0-2h	0.0513369	2-5h	0.04616	0-5h	0.0480063	Muscle free D5 (iv)	0-2h	0.0785549	2-5h	0.0815873	0-5h	0.0802547	Plasma 13C (drink)	0-2h	0.0687803	2-5h	0.0427682	0-5h	0.0565648	Muscle free 13C (drink)	0-2h	0.112289	2-5h	0.0597511	0-5h	0.0846697
Pro-Carb	SG	01ASX	20 g CAS + 60 g CHO	9.9	49.0524	7.8401	5.5	0.590667	19	134.827	4.9	187.137	60	84.3	30	Plasma D5 (iv)	0-2h		2-5h	0.0366181	0-5h		Muscle free D5 (iv)	0-2h		2-5h	0.0556711	0-5h		Plasma 13C (drink)	0-2h	0.0274959	2-5h	0.0607447	0-5h	0.0509971	Muscle free 13C (drink)	0-2h	0.0425928	2-5h	0.136783	0-5h	0.101234
Pro-Carb	SG	41OHT	20 g CAS + 60 g CHO	20.1	67.0099	11.9391	5.4	0.609756	19	136.009	5.6	192.026	15	69.7	30	Plasma D5 (iv)	0-2h	0.0347787	2-5h	0.0599745	0-5h	0.050473	Muscle free D5 (iv)	0-2h	0.0445433	2-5h	0.0871408	0-5h	0.0698176	Plasma 13C (drink)	0-2h	0.0342715	2-5h	0.0706273	0-5h	0.0562903	Muscle free 13C (drink)	0-2h	0.0427077	2-5h	0.105433	0-5h	0.0778888
Pro-Carb	SG	46NEN	20 g CAS + 60 g CHO	17.6	63.2195	10.6503	4.9	0.73692	18	149.189	6.6	164.983	180	72.7	15	Plasma D5 (iv)	0-2h	0.0138286	2-5h	0.0325295	0-5h	0.0248564	Muscle free D5 (iv)	0-2h	0.0237821	2-5h	0.0497124	0-5h	0.0397583	Plasma 13C (drink)	0-2h	0.0724807	2-5h	0.0221221	0-5h	0.0370423	Muscle free 13C (drink)	0-2h	0.118296	2-5h	0.110504	0-5h	0.115169
Pro-Carb	SG	34RFN	20 g CAS + 60 g CHO	10.4	63.6988	11.5112	5.2	0.723589	18	138.716	4.4	155.237	300	40.7	75	Plasma D5 (iv)	0-2h	0.0555317	2-5h	0.0422383	0-5h	0.0477283	Muscle free D5 (iv)	0-2h	0.0759494	2-5h	0.0571361	0-5h	0.0648404	Plasma 13C (drink)	0-2h	0.0706348	2-5h	0.0512279	0-5h	0.0553408	Muscle free 13C (drink)	0-2h	0.0789974	2-5h	0.0963954	0-5h	0.0904654
Pro-Carb	SG	55IRP	20 g CAS + 60 g CHO	16.6	69.229	11.8641	5.4	0.793021	22	139.289	9.8	160.004	30	75.6	90	Plasma D5 (iv)	0-2h	0.0485041	2-5h	0.0729962	0-5h	0.0634491	Muscle free D5 (iv)	0-2h	0.0401562	2-5h	0.0697769	0-5h	0.0572564	Plasma 13C (drink)	0-2h	0.0519739	2-5h	0.0815476	0-5h	0.0708849	Muscle free 13C (drink)	0-2h	0.0702883	2-5h	0.175123	0-5h	0.125568
Pro-Carb	SG	49ICS	20 g CAS + 60 g CHO	19.5	59.7248	10.0261	5.7	0.462321	22	134.622	4.9	186.475	60	82	60	Plasma D5 (iv)	0-2h	0.0566833	2-5h	0.0683187	0-5h	0.0634218	Muscle free D5 (iv)	0-2h	0.0750945	2-5h	0.0973222	0-5h	0.0879227	Plasma 13C (drink)	0-2h	0.059524	2-5h	0.0963267	0-5h	0.0789873	Muscle free 13C (drink)	0-2h	0.0714896	2-5h	0.134317	0-5h	0.102554
Immob study	BW	HPA	20 g CAS	18.4448	60.6562	10.2542	5.3	1.156	20	121.2	4.5	231.134	15	7.7	30	Plasma D5 (iv)					0-4 h	0.0531484	Muscle free D5 (iv)					0-4 h	0.0808857	Plasma 13C (drink)					0-4 h	0.0613542	Muscle free 13C (drink)					0-4 h	0.242966
Immob study	BW	KPE	20 g CAS	23.657	67.6511	11.9474	5.1	3.90476	21	108.257	16.3	192.28	120	24.8	90	Plasma D5 (iv)					0-4 h	0.0441893	Muscle free D5 (iv)					0-4 h	0.0723201	Plasma 13C (drink)					0-4 h	0.0426893	Muscle free 13C (drink)					0-4 h	0.168845
Immob study	BW	EHL	20 g CAS	20.2913	67.6803	11.5244	6	2.34791	25	115.718	9.4	232.172	180	17	60	Plasma D5 (iv)					0-4 h	0.0437301	Muscle free D5 (iv)					0-4 h	0.0690816	Plasma 13C (drink)					0-4 h	0.0257904	Muscle free 13C (drink)					0-4 h	0.120798
Immob study	BW	MWE	20 g CAS	25.8229	68.8214	13.3303	5.7	2.05102	28	154.739	8.3	287.223	60	18.1	30	Plasma D5 (iv)					0-4 h	0.031502	Muscle free D5 (iv)					0-4 h	0.0415875	Plasma 13C (drink)					0-4 h		Muscle free 13C (drink)					0-4 h
Immob study	BW	MKU	20 g CAS	21.4147	61.4766	10.7361	6	1.05324	25	99.1648	4.1	178.688	60	7.7	60	Plasma D5 (iv)					0-4 h	0.0415191	Muscle free D5 (iv)					0-4 h	0.0515363	Plasma 13C (drink)					0-4 h	0.0207323	Muscle free 13C (drink)					0-4 h	0.0836804
Immob study	BW	CNG	20 g CAS	15.3648	64.869	10.8681	6.1	0.307333	24	135.414	1.5	272.432	30	8.7	30	Plasma D5 (iv)					0-4 h	0.0379834	Muscle free D5 (iv)					0-4 h	0.0581128	Plasma 13C (drink)					0-4 h	0.0342259	Muscle free 13C (drink)					0-4 h	0.140254
Immob study	BW	GCH	20 g CAS	11.8069	53.0063	8.7811	5	0.581333	23	119.744	2.4	236.652	90	3.8	60	Plasma D5 (iv)					0-4 h	0.0473068	Muscle free D5 (iv)					0-4 h		Plasma 13C (drink)					0-4 h	0.0265187	Muscle free 13C (drink)					0-4 h
Immob study	BW	JST	20 g CAS	21.7994	68.8417	11.5805	5.4	1.65333	28	103.099	6.2	187.065	240	8.3	60	Plasma D5 (iv)					0-4 h	0.037577	Muscle free D5 (iv)					0-4 h	0.0536169	Plasma 13C (drink)					0-4 h		Muscle free 13C (drink)					0-4 h
Immob study	BW	MSC	20 g CAS	16.5047	65.7016	12.963	4.6	2.3012	20	120.542	9.9	228.909	240	6.7	30	Plasma D5 (iv)					0-4 h	0.0582687	Muscle free D5 (iv)					0-4 h	0.0783833	Plasma 13C (drink)					0-4 h	0.0652576	Muscle free 13C (drink)					0-4 h	0.204701
Immob study	BW	RKU	20 g CAS	31.5661	53.2376	8.7451	5.6	3.2368	28	114.211	11.9	197.428	120	32.2	90	Plasma D5 (iv)					0-4 h	0.0373259	Muscle free D5 (iv)					0-4 h	0.0500085	Plasma 13C (drink)					0-4 h	0.0343377	Muscle free 13C (drink)					0-4 h	0.120022
Immob study	BW	FST	20 g CAS	16.7909	58.596	10.2042	6	1.25787	22	96.363	5.3	229.179	60	23.9	30	Plasma D5 (iv)					0-4 h	0.053766	Muscle free D5 (iv)					0-4 h	0.0805508	Plasma 13C (drink)					0-4 h	0.0603304	Muscle free 13C (drink)					0-4 h	0.437157
Immob study	BW	DBO	20 g CAS	16.0792	71.3772	13.3142	5.3	1.29067	21	103.792	5.5	196.87	180	9.2	30	Plasma D5 (iv)					0-4 h	0.0444984	Muscle free D5 (iv)					0-4 h	0.0594436	Plasma 13C (drink)					0-4 h		Muscle free 13C (drink)					0-4 h
CAS+CHO	AK	RJ12	20 g CAS + 40 g CHO									195.2	15																	Plasma 13C (drink)	0-2h	0.0481662	2-6h	0.0578665	0-6h	0.0545037	Muscle free 13C (drink)	0-2h	0.146657	2-6h	0.126537	0-6h	0.282398
CAS+CHO	AK	JB13	20 g CAS + 40 g CHO									185.6	180																	Plasma 13C (drink)	0-2h	0.0200808	2-6h	0.0541651	0-6h	0.0419965	Muscle free 13C (drink)	0-2h	0.0688348	2-6h	0.134789	0-6h	0.287051
CAS+CHO	AK	TP14	20 g CAS + 40 g CHO									199	30																	Plasma 13C (drink)	0-2h	0.0229109	2-6h	0.0718766	0-6h	0.0532961	Muscle free 13C (drink)	0-2h	0.0832307	2-6h	0.155207	0-6h	0.377006
CAS+CHO	AK	ST15	20 g CAS + 40 g CHO									167.4	167																	Plasma 13C (drink)	0-2h	0.0342469	2-6h	0.0993799	0-6h	0.0717303	Muscle free 13C (drink)	0-2h	0.114887	2-6h	0.179009	0-6h	0.735473
CAS+CHO	AK	TK17	20 g CAS + 40 g CHO									183.3	120																	Plasma 13C (drink)	0-2h	0.0176629	2-6h	0.0795566	0-6h	0.0483965	Muscle free 13C (drink)	0-2h	0.0462527	2-6h	0.0919343	0-6h	0.468019
CAS+CHO	AK	TH18	20 g CAS + 40 g CHO									168.6	210																	Plasma 13C (drink)	0-2h	0.029308	2-6h	0.0345551	0-6h	0.0325681	Muscle free 13C (drink)	0-2h	0.0904009	2-6h	0.0772792	0-6h	0.305327
CAS+CHO	AK	JS54	20 g CAS + 40 g CHO									209.1	90																	Plasma 13C (drink)	0-2h	0.0411556	2-6h	0.0282278	0-6h	0.0358783	Muscle free 13C (drink)	0-2h	0.14766	2-6h	0.039356	0-6h	0.471157
CAS+CHO	AK	OT29	20 g CAS + 40 g CHO									238.5	15																	Plasma 13C (drink)	0-2h	0.00555914	2-6h	0.0779329	0-6h	0.0452431	Muscle free 13C (drink)	0-2h	0.0222538	2-6h	0.163531	0-6h	0.436024
CAS+CHO	AK	RD44	20 g CAS + 40 g CHO									238.9	15																	Plasma 13C (drink)	0-2h	0.0823771	2-6h	0.0290756	0-6h	0.0575603	Muscle free 13C (drink)	0-2h	0.20506	2-6h	0.0299774	0-6h	0.849174
CAS+CHO	AK	TS53	20 g CAS + 40 g CHO									206.2	90																	Plasma 13C (drink)	0-2h	0.0398494	2-6h	0.0347291	0-6h	0.0365883	Muscle free 13C (drink)	0-2h	0.132306	2-6h	0.0549685	0-6h	0.361359
CAS+CHO	AK	RK51	20 g CAS + 40 g CHO									260.3	90																	Plasma 13C (drink)	0-2h	0.0166504	2-6h	0.105432	0-6h	0.0513105	Muscle free 13C (drink)	0-2h	0.0413978	2-6h	0.0785085	0-6h	0.864916
CAS+CHO	AK	YL52	20 g CAS + 40 g CHO									279.1	15																	Plasma 13C (drink)	0-2h	0.02346	2-6h	0.113883	0-6h	0.0489905	Muscle free 13C (drink)	0-2h	0.106401	2-6h	0.0914726	0-6h	0.934822

## Sheet: Old - food stimulated
Old Stimulated FSR
Study	Researcher	Subject code	Body fat %	Lean body mass (Kgs)	Leg lean mass	HBA1c	HOMA-IR	Age	baseline leucine	baseline insulin	Peak leucine	TTP leucine	Peak insulin	TTP insulin	Protein Ingested	Precursor	Duration	FSR	Duration	FSR	Duration	FSR	Precursor	Duration	FSR	Duration	FSR	Duration	FSR	Precursor	Duration	FSR	Duration	FSR	Duration	FSR	Precursor	Duration	FSR	Duration	FSR	Duration	FSR
Fast/Slow	BPE	RZ54	24.2	50.3603	7.82035	6.3	2.74667	74	126.942	10.3	216.449	30	14.783	15	20 g Casein	Plasma D5 (iv)	0-3 hr	0.0363118	3-6 hr	0.0268733	0-6 hr	0.0312421	Muscle free D5 (iv)	0-3 hr	0.053101	3-6 hr	0.0423608	0-6 hr	0.0475468	Plasma 13C (drink)	0-3 hr	0.0327169	3-6 hr	0.0459678	0-6 hr	0.0381513	Muscle free 13C (drink)	0-3 hr	0.0951944	3-6 hr	0.0695322	0-6 hr	0.105535
Fast/Slow	BPE	BW55	19.5	60.2185	10.1167	6.7	3.92889	68	139.291	13.6	381.315	75	18.5	30	20 g Casein	Plasma D5 (iv)	0-3 hr	0.0421563	3-6 hr	0.0190643	0-6 hr	0.0295839	Muscle free D5 (iv)	0-3 hr	0.0558571	3-6 hr	0.02837	0-6 hr	0.0441757	Plasma 13C (drink)	0-3 hr	0.0635803	3-6 hr	0.110329	0-6 hr	0.0747665	Muscle free 13C (drink)	0-3 hr	0.202551	3-6 hr	0.0842664	0-6 hr	0.178985
Fast/Slow	BPE	JG57	16.6	55.9372	8.62475	6.3	1.91644	76	143.041	7.7	264.798	30	16.922	30	20 g Casein	Plasma D5 (iv)	0-3 hr	0.0591681	3-6 hr	0.0486952	0-6 hr	0.0535596	Muscle free D5 (iv)	0-3 hr	0.0658782	3-6 hr	0.0496723	0-6 hr	0.0590965	Plasma 13C (drink)	0-3 hr	0.0473422	3-6 hr	0.0930851	0-6 hr	0.0622028	Muscle free 13C (drink)	0-3 hr	0.148166	3-6 hr	0.106069	0-6 hr	0.163632
Fast/Slow	BPE	AT60	25.9	59.6805	8.77605	6.3	3.81333	73	124.46	13.2	253.8	105	21.5	60	20 g Casein	Plasma D5 (iv)	0-3 hr	0.0315257	3-6 hr	0.0320842	0-6 hr	0.031822	Muscle free D5 (iv)	0-3 hr	0.054675	3-6 hr	0.0609308	0-6 hr	0.0567803	Plasma 13C (drink)	0-3 hr	0.0340239	3-6 hr	0.0468613	0-6 hr	0.0390214	Muscle free 13C (drink)	0-3 hr	0.102876	3-6 hr	0.0639229	0-6 hr	0.102548
Fast/Slow	BPE	HM61	14.5	51.1783	8.2924	5.9	1.70133	70	119.529	6.6	272.858	105	8.546	30	20 g Casein	Plasma D5 (iv)	0-3 hr	0.0429184	3-6 hr	0.0430713	0-6 hr	0.043003	Muscle free D5 (iv)	0-3 hr	0.0511521	3-6 hr	0.0567175	0-6 hr	0.0567314	Plasma 13C (drink)	0-3 hr	0.0665634	3-6 hr	0.0656917	0-6 hr	0.066336	Muscle free 13C (drink)	0-3 hr	0.189917	3-6 hr	0.0596567	0-6 hr	0.173217
Fast/Slow	BPE	LW65	20.7	49.8372	7.38475	6	2.24	72	113.581	9	287.499	30	16.3	15	20 g Casein	Plasma D5 (iv)	0-3 hr	0.0422523	3-6 hr	0.0268258	0-6 hr	0.0338542	Muscle free D5 (iv)	0-3 hr	0.0542117	3-6 hr	0.0343618	0-6 hr	0.043631	Plasma 13C (drink)	0-3 hr	0.0411823	3-6 hr	0.105754	0-6 hr	0.0638021	Muscle free 13C (drink)	0-3 hr	0.111711	3-6 hr	0.115107	0-6 hr	0.148681
Fast/Slow	BPE	JC66	22.7	63.1859	9.4747	6.4	4.08	74	150.985	15.3	277.595	30	26.1	30	20 g Casein	Plasma D5 (iv)	0-3 hr	0.0316599	3-6 hr	0.0319302	0-6 hr	0.0318061	Muscle free D5 (iv)	0-3 hr	0.0494669	3-6 hr	0.0549192	0-6 hr	0.052869	Plasma 13C (drink)	0-3 hr	0.0784662	3-6 hr		0-6 hr	0.0403758	Muscle free 13C (drink)	0-3 hr	0.289571	3-6 hr		0-6 hr	0.112854
Fast/Slow	BPE	MO76	19.1	65.6004	10.6175	6.1	2.83556	75	121.753	11	235.622	150	25.4	30	20 g Casein	Plasma D5 (iv)	0-3 hr	0.0308365	3-6 hr	0.0307286	0-6 hr	0.0307785	Muscle free D5 (iv)	0-3 hr	0.0444383	3-6 hr	0.0407208	0-6 hr	0.0428605	Plasma 13C (drink)	0-3 hr	0.0282092	3-6 hr	0.0625848	0-6 hr	0.0377455	Muscle free 13C (drink)	0-3 hr	0.0893449	3-6 hr	0.0596272	0-6 hr	0.0972238
Fast/Slow	BPE	VL80	16.7	45.3633	7.08585	6.2	3.016	73	115.072	11.7	272.2	105	12	15	20 g Casein	Plasma D5 (iv)	0-3 hr	0.0465559	3-6 hr	0.0311353	0-6 hr	0.0379254	Muscle free D5 (iv)	0-3 hr	0.0557329	3-6 hr	0.0402998	0-6 hr	0.0492836	Plasma 13C (drink)	0-3 hr	0.01843	3-6 hr	0.0614316	0-6 hr	0.0322988	Muscle free 13C (drink)	0-3 hr	0.0440146	3-6 hr	0.05292	0-6 hr	0.0647026
Fast/Slow	BPE	WP81	20.8	66.4848	11.0297	5.4	2.09067	70	122.527	9.6	265.511	30	10.3	15	20 g Casein	Plasma D5 (iv)	0-3 hr	0.0211176	3-6 hr	0.036194	0-6 hr	0.0290986	Muscle free D5 (iv)	0-3 hr	0.0393686	3-6 hr	0.0681605	0-6 hr	0.0538832	Plasma 13C (drink)	0-3 hr	0.0628314	3-6 hr	0.069779	0-6 hr	0.0653477	Muscle free 13C (drink)	0-3 hr	0.301638	3-6 hr	0.135741	0-6 hr	0.263234
Fast/Slow	BPE	RI84	22.5	66.7356	10.936	5.9	3.58311	72	165.648	13.9	266.873	30	16.6	30	20 g Casein	Plasma D5 (iv)	0-3 hr	0.0257203	3-6 hr	0.0277061	0-6 hr	0.0267469	Muscle free D5 (iv)	0-3 hr	0.0436088	3-6 hr	0.0413822	0-6 hr	0.0442226	Plasma 13C (drink)	0-3 hr	0.0490381	3-6 hr	0.00807068	0-6 hr	0.0321653	Muscle free 13C (drink)	0-3 hr	0.145036	3-6 hr	0.0122863	0-6 hr	0.0891686
Fast/Slow	BPE	AL86	14.8	57.4081	8.4336	5.8	1.944	70	119.603	8.1	293.196	30	12	15	20 g Casein	Plasma D5 (iv)	0-3 hr	0.0294336	3-6 hr	0.0213265	0-6 hr	0.0250886	Muscle free D5 (iv)	0-3 hr	0.0624485	3-6 hr	0.0434769	0-6 hr	0.0536558	Plasma 13C (drink)	0-3 hr	0.027273	3-6 hr	0.0143904	0-6 hr	0.0227784	Muscle free 13C (drink)	0-3 hr	0.051025	3-6 hr	0.0119368	0-6 hr	0.0406178
Fast/Slow	BPE	FE98	25.3	58.8358	9.2494	6.3	3.14667	74	119.121	12	215.25	30	16.3	30	20 g Casein	Plasma D5 (iv)	0-3 hr	0.0357796	3-6 hr	0.0211003	0-6 hr	0.0278156	Muscle free D5 (iv)	0-3 hr	0.0621494	3-6 hr	0.041511	0-6 hr	0.0511464	Plasma 13C (drink)	0-3 hr		3-6 hr		0-6 hr		Muscle free 13C (drink)	0-3 hr		3-6 hr		0-6 hr
Fast/Slow	BPE	HO99	23	52.5508	7.50325	5.8	2.59111	76	103.342	11	258.376	15	17.1	15	20 g Casein	Plasma D5 (iv)	0-3 hr	0.0341352	3-6 hr	0.0320871	0-6 hr	0.0330138	Muscle free D5 (iv)	0-3 hr	0.0519943	3-6 hr	0.0578397	0-6 hr	0.0561668	Plasma 13C (drink)	0-3 hr	0.0498932	3-6 hr	0.0751268	0-6 hr	0.0587138	Muscle free 13C (drink)	0-3 hr	0.173674	3-6 hr	0.0999235	0-6 hr	0.167553
Fast/Slow	BPE	AU03	25.2	61.6944	9.4626	5.9	1.61156	84	115.356	7.4	357.186	45	35	30	20 g Casein	Plasma D5 (iv)	0-3 hr	0.0319911	3-6 hr	0.0231422	0-6 hr	0.0269494	Muscle free D5 (iv)	0-3 hr	0.0406348	3-6 hr	0.042116	0-6 hr	0.0413822	Plasma 13C (drink)	0-3 hr	0.0390189	3-6 hr	0.127451	0-6 hr	0.0554929	Muscle free 13C (drink)	0-3 hr	0.165681	3-6 hr	0.100935	0-6 hr	0.176933
Fast/Slow	BPE	HR06	18.1	44.5175	7.17065	6.3	1.776	85	99.6056	7.4	393.742	60	39.2	30	20 g Casein	Plasma D5 (iv)	0-3 hr	0.0462555	3-6 hr	0.0270623	0-6 hr	0.035411	Muscle free D5 (iv)	0-3 hr	0.0614354	3-6 hr	0.0460524	0-6 hr	0.0536651	Plasma 13C (drink)	0-3 hr	0.0624173	3-6 hr	0.0261893	0-6 hr	0.0539684	Muscle free 13C (drink)	0-3 hr	0.259048	3-6 hr	0.0259177	0-6 hr	0.171758
																									0.0528846		0.0468057		0.0504436			0.0467324		0.0651937		0.0495445			0.157963		0.0712745		0.13711
Fast/Slow	BPE	AH69	21.9	52.6622	8.29605	6.2	2.464	76	126.566	9.9	671.263	60	37.8	60	20 g Whey	Plasma D5 (iv)	0-3 hr	0.0438834	3-6 hr	0.0492969	0-6 hr	0.0470525	Muscle free D5 (iv)	0-3 hr	0.0510086	3-6 hr	0.0853933	0-6 hr	0.068746	Plasma 13C (drink)	0-3 hr	0.0489026	3-6 hr	0.240532	0-6 hr	0.0736171	Muscle free 13C (drink)	0-3 hr	0.31529	3-6 hr	0.181345	0-6 hr	0.322761
Fast/Slow	BPE	JG70	19.6	54.7253	9.0037	5.7	3.05556	77	118.19	12.5	549.619	30	37.878	15	20 g Whey	Plasma D5 (iv)	0-3 hr	0.0349167	3-6 hr	0.0381999	0-6 hr	0.0367514	Muscle free D5 (iv)	0-3 hr	0.0446591	3-6 hr	0.0568756	0-6 hr	0.0544575	Plasma 13C (drink)	0-3 hr	0.050785	3-6 hr	0.0925095	0-6 hr	0.0569069	Muscle free 13C (drink)	0-3 hr	0.279337	3-6 hr	0.0672921	0-6 hr	0.211598
Fast/Slow	BPE	TM71	16.2	55.7866	8.31125	6.7	2.45733	70	108.163	9.7	478.32	30	20.7	30	20 g Whey	Plasma D5 (iv)	0-3 hr	0.0502825	3-6 hr	0.0161943	0-6 hr	0.0317244	Muscle free D5 (iv)	0-3 hr	0.0701423	3-6 hr	0.0236195	0-6 hr	0.049977	Plasma 13C (drink)	0-3 hr	0.053876	3-6 hr	0.155501	0-6 hr	0.071362	Muscle free 13C (drink)	0-3 hr		3-6 hr		0-6 hr
Fast/Slow	BPE	HN72	19.5	62.1359	9.28025	5.8	2.93333	82	95.1638	11	471.43	45	26.118	30	20 g Whey	Plasma D5 (iv)	0-3 hr	0.0350261	3-6 hr	0.0238614	0-6 hr	0.0288194	Muscle free D5 (iv)	0-3 hr	0.0469345	3-6 hr	0.0396975	0-6 hr	0.0445806	Plasma 13C (drink)	0-3 hr	0.0458385	3-6 hr	0.160954	0-6 hr	0.0615819	Muscle free 13C (drink)	0-3 hr	0.276666	3-6 hr	0.124905	0-6 hr	0.262075
Fast/Slow	BPE	MB74	22.9	53.9216	8.47415	5.9	4.47778	72	98.7733	15.5	487.541	90	44.6	60	20 g Whey	Plasma D5 (iv)	0-3 hr	0.0306657	3-6 hr	0.031765	0-6 hr	0.0312835	Muscle free D5 (iv)	0-3 hr	0.0357016	3-6 hr	0.0509916	0-6 hr	0.0445451	Plasma 13C (drink)	0-3 hr	0.0255935	3-6 hr	0.21212	0-6 hr	0.0556997	Muscle free 13C (drink)	0-3 hr	0.0982202	3-6 hr	0.126905	0-6 hr	0.154844
Fast/Slow	BPE	PC77	28	60.1702	10.1809	6.4	8.17289	71	131.86	25.9	334.853	90	42.1	60	20 g Whey	Plasma D5 (iv)	0-3 hr	0.0442687	3-6 hr	0.0358388	0-6 hr	0.0396369	Muscle free D5 (iv)	0-3 hr	0.0761212	3-6 hr	0.0647965	0-6 hr	0.0721088	Plasma 13C (drink)	0-3 hr	0.0789323	3-6 hr		0-6 hr	0.0404809	Muscle free 13C (drink)	0-3 hr	0.292056	3-6 hr		0-6 hr	0.128527
Fast/Slow	BPE	LH78	26.7	57.8623	9.00715	6.6	2.15111	73	129.396	8.8	613.79	60	60	30	20 g Whey	Plasma D5 (iv)	0-3 hr	0.0215216	3-6 hr	0.0555695	0-6 hr	0.040343	Muscle free D5 (iv)	0-3 hr	0.0473175	3-6 hr	0.109658	0-6 hr	0.0829261	Plasma 13C (drink)	0-3 hr	0.0141871	3-6 hr	0.617766	0-6 hr	0.0819643	Muscle free 13C (drink)	0-3 hr	0.119975	3-6 hr	0.560662	0-6 hr	0.496837
Fast/Slow	BPE	JH82	22.4	60.385	9.57585	6.6	2.14178	71	126.154	7.9	514.024	30	30.1	15	20 g Whey	Plasma D5 (iv)	0-3 hr	0.0312141	3-6 hr	0.015784	0-6 hr	0.0226792	Muscle free D5 (iv)	0-3 hr	0.0523531	3-6 hr	0.0291164	0-6 hr	0.0431435	Plasma 13C (drink)	0-3 hr	0.0420381	3-6 hr		0-6 hr	0.0235227	Muscle free 13C (drink)	0-3 hr	0.232725	3-6 hr		0-6 hr	0.0881951
Fast/Slow	BPE	WA87	25.6	52.5903	8.25595	5.7	3.46667	70	111.838	15	442.355	60	34.5	60	20 g Whey	Plasma D5 (iv)	0-3 hr	0.0416496	3-6 hr	0.0364109	0-6 hr	0.0387165	Muscle free D5 (iv)	0-3 hr	0.0517054	3-6 hr	0.0538972	0-6 hr	0.058171	Plasma 13C (drink)	0-3 hr	0.0477302	3-6 hr		0-6 hr	0.0267405	Muscle free 13C (drink)	0-3 hr	0.266581	3-6 hr		0-6 hr	0.113436
Fast/Slow	BPE	BJ89	26.4	50.1261	8.64685	6.4	1.57067	70	214.337	6.2	580.153	60	26.9	30	20 g Whey	Plasma D5 (iv)	0-3 hr	0.0425219	3-6 hr	0.0344459	0-6 hr	0.037971	Muscle free D5 (iv)	0-3 hr	0.0554222	3-6 hr	0.0487894	0-6 hr	0.0521771	Plasma 13C (drink)	0-3 hr	0.0453924	3-6 hr	0.0280562	0-6 hr	0.0420567	Muscle free 13C (drink)	0-3 hr	0.19087	3-6 hr	0.0234501	0-6 hr	0.137021
Fast/Slow	BPE	RH92	20.4	51.8654	7.77715	6	3.864	72	145.97	16.1	647.377	45	65.2	30	20 g Whey	Plasma D5 (iv)	0-3 hr	0.0328385	3-6 hr	0.0335586	0-6 hr	0.033247	Muscle free D5 (iv)	0-3 hr	0.0414113	3-6 hr	0.0526933	0-6 hr	0.0525039	Plasma 13C (drink)	0-3 hr	0.0392184	3-6 hr	0.411832	0-6 hr	0.0928723	Muscle free 13C (drink)	0-3 hr	0.224649	3-6 hr	0.325451	0-6 hr	0.382271
Fast/Slow	BPE	HB96	17.3	62.6171	9.22955	6.4	1.968	71	142.613	8.2	500.924	45	26.9	30	20 g Whey	Plasma D5 (iv)	0-3 hr		3-6 hr		0-6 hr		Muscle free D5 (iv)	0-3 hr		3-6 hr		0-6 hr		Plasma 13C (drink)	0-3 hr		3-6 hr		0-6 hr		Muscle free 13C (drink)	0-3 hr		3-6 hr		0-6 hr
Fast/Slow	BPE	DA97	21.6	54.777	7.9933	6.2	3.25067	78	113.56	13.8	588.867	45	29.7	30	20 g Whey	Plasma D5 (iv)	0-3 hr	0.0406268	3-6 hr	0.0149323	0-6 hr	0.0260983	Muscle free D5 (iv)	0-3 hr	0.0678908	3-6 hr	0.0322191	0-6 hr	0.0496247	Plasma 13C (drink)	0-3 hr	0.0666151	3-6 hr	0.431722	0-6 hr	0.120199	Muscle free 13C (drink)	0-3 hr	0.259186	3-6 hr	0.251708	0-6 hr	0.358132
Fast/Slow	BPE	HE01	24.4	55.6881	8.6732	6.1	2.87378	74	90.0114	12.2	559.458	45	30.9	30	20 g Whey	Plasma D5 (iv)	0-3 hr	0.0362783	3-6 hr	0.0314623	0-6 hr	0.0334941	Muscle free D5 (iv)	0-3 hr	0.0575911	3-6 hr	0.0612946	0-6 hr	0.0618934	Plasma 13C (drink)	0-3 hr	0.0224107	3-6 hr	0.34423	0-6 hr	0.0690941	Muscle free 13C (drink)	0-3 hr	0.130802	3-6 hr	0.291493	0-6 hr	0.302504
Fast/Slow	BPE	DS04	17.1	68.0497	10.9261	6.1	8.38756	69	239.198	33.7	472.476	60	17.3	60	20 g Whey	Plasma D5 (iv)	0-3 hr	0.0243826	3-6 hr	0.0322662	0-6 hr	0.0287488	Muscle free D5 (iv)	0-3 hr	0.0449677	3-6 hr	0.0594051	0-6 hr	0.0524943	Plasma 13C (drink)	0-3 hr	0.0434604	3-6 hr	0.0682049	0-6 hr	0.0479069	Muscle free 13C (drink)	0-3 hr	0.191393	3-6 hr	0.0544763	0-6 hr	0.159702
Fast/Slow	BPE	TS07	20.1	58.0236	9.03345	5.9	3.55733	74	103.365	13.8	505.356	45	29.2	30	20 g Whey	Plasma D5 (iv)	0-3 hr	0.0324352	3-6 hr	0.0273902	0-6 hr	0.0296804	Muscle free D5 (iv)	0-3 hr	0.0472079	3-6 hr	0.0444547	0-6 hr	0.0465574	Plasma 13C (drink)	0-3 hr	0.104314	3-6 hr		0-6 hr	0.0425031	Muscle free 13C (drink)	0-3 hr	0.704397	3-6 hr		0-6 hr	0.189034
																									0.0526956		0.0541934		0.0555938			0.0486196		0.251221		0.0604338			0.255868		0.200769		0.23621
Fast/Slow	BPE	MM58	21.9	55.1809	8.51575	5.8	2.44978	72	173.307	10.4	456.162	45	49.086	30	20 g Casein-Hydrol	Plasma D5 (iv)	0-3 hr		3-6 hr		0-6 hr	0.0196039	Muscle free D5 (iv)	0-3 hr		3-6 hr		0-6 hr	0.0555427	Plasma 13C (drink)	0-3 hr		3-6 hr	0.243582	0-6 hr	0.0344907	Muscle free 13C (drink)	0-3 hr		3-6 hr		0-6 hr
Fast/Slow	BPE	HH59	21.1	54.7087	8.4875	5.8	2.32	81	104.29	8.7	353.408	45	30.226	30	20 g Casein-Hydrol	Plasma D5 (iv)	0-3 hr	0.0402523	3-6 hr	0.0305589	0-6 hr	0.0346648	Muscle free D5 (iv)	0-3 hr	0.048323	3-6 hr	0.0415731	0-6 hr	0.0463753	Plasma 13C (drink)	0-3 hr	0.0479521	3-6 hr	0.114696	0-6 hr	0.0610889	Muscle free 13C (drink)	0-3 hr	0.224856	3-6 hr	0.131799	0-6 hr	0.267491
Fast/Slow	BPE	RX62	20.6	58.8415	8.45015	6.2	2.24311	77	102.495	10.3	266.017	15	42.6	30	20 g Casein-Hydrol	Plasma D5 (iv)	0-3 hr		3-6 hr		0-6 hr	0.0332669	Muscle free D5 (iv)	0-3 hr		3-6 hr		0-6 hr	0.0806117	Plasma 13C (drink)	0-3 hr		3-6 hr	0.299079	0-6 hr	0.0488305	Muscle free 13C (drink)	0-3 hr		3-6 hr		0-6 hr
Fast/Slow	BPE	HG63	27.6	56.3884	9.28895	5.9	6.83111	69	90.6109	26.5	369.664	30	78.335	30	20 g Casein-Hydrol	Plasma D5 (iv)	0-3 hr	0.0460446	3-6 hr	0.0452365	0-6 hr	0.0456037	Muscle free D5 (iv)	0-3 hr	0.06722	3-6 hr	0.0678681	0-6 hr	0.0699989	Plasma 13C (drink)	0-3 hr	0.0516303	3-6 hr	0.0163531	0-6 hr	0.0470833	Muscle free 13C (drink)	0-3 hr	0.282675	3-6 hr	0.0107088	0-6 hr	0.179408
Fast/Slow	BPE	JB64	22.1	50.262	7.77625	6.6	1.83556	81	88.2541	7	351.901	30	31.3	30	20 g Casein-Hydrol	Plasma D5 (iv)	0-3 hr	0.0308954	3-6 hr	0.0343228	0-6 hr	0.0328325	Muscle free D5 (iv)	0-3 hr	0.0408928	3-6 hr	0.0463688	0-6 hr	0.0438774	Plasma 13C (drink)	0-3 hr	0.0480539	3-6 hr		0-6 hr	0.0406591	Muscle free 13C (drink)	0-3 hr	0.172614	3-6 hr		0-6 hr	0.103959
Fast/Slow	BPE	MI68	20.8	63.1883	9.4691	5.9	4.928	78	162.382	16.8	355.44	60	30.8	15	20 g Casein-Hydrol	Plasma D5 (iv)	0-3 hr	0.041554	3-6 hr	0.0454882	0-6 hr	0.0437243	Muscle free D5 (iv)	0-3 hr	0.05737	3-6 hr	0.0712976	0-6 hr	0.0679026	Plasma 13C (drink)	0-3 hr	0.0372306	3-6 hr	0.20287	0-6 hr	0.065143	Muscle free 13C (drink)	0-3 hr	0.135033	3-6 hr	0.123449	0-6 hr	0.176427
Fast/Slow	BPE	MU73	19.1	61.1694	9.4128	5.3	2.33467	72	125.182	10.3	388.997	45	54.6	30	20 g Casein-Hydrol	Plasma D5 (iv)	0-3 hr	0.0414759	3-6 hr	0.0356384	0-6 hr	0.0382433	Muscle free D5 (iv)	0-3 hr	0.0790004	3-6 hr	0.0565522	0-6 hr	0.0649443	Plasma 13C (drink)	0-3 hr	0.0420199	3-6 hr		0-6 hr	0.0290974	Muscle free 13C (drink)	0-3 hr	0.163315	3-6 hr		0-6 hr	0.0814543
Fast/Slow	BPE	CV79	19.9	69.4842	11.2998	6.7	2.64444	73	123.598	8.5	335.707	60	23.3	60	20 g Casein-Hydrol	Plasma D5 (iv)	0-3 hr	0.0314447	3-6 hr	0.0263656	0-6 hr	0.0286065	Muscle free D5 (iv)	0-3 hr	0.048944	3-6 hr	0.0449205	0-6 hr	0.0494635	Plasma 13C (drink)	0-3 hr	0.0554598	3-6 hr	0.175531	0-6 hr	0.0748062	Muscle free 13C (drink)	0-3 hr	0.237284	3-6 hr	0.116132	0-6 hr	0.230375
Fast/Slow	BPE	JL83	24.2	53.953	8.2046	6.5	7.93333	81	110.57	25.5	443.59	30	71.9	30	20 g Casein-Hydrol	Plasma D5 (iv)	0-3 hr	0.0191899	3-6 hr	0.0398283	0-6 hr	0.030823	Muscle free D5 (iv)	0-3 hr	0.0273042	3-6 hr	0.0621617	0-6 hr	0.0461026	Plasma 13C (drink)	0-3 hr		3-6 hr		0-6 hr	0.0239059	Muscle free 13C (drink)	0-3 hr		3-6 hr		0-6 hr	0.0698988
Fast/Slow	BPE	BI85	17.6	60.0614	8.96195	5.9	2.35733	75	131.035	10.4	346.733	60	20	60	20 g Casein-Hydrol	Plasma D5 (iv)	0-3 hr	0.0398796	3-6 hr	0.0298878	0-6 hr	0.0341021	Muscle free D5 (iv)	0-3 hr	0.0438691	3-6 hr	0.0399751	0-6 hr	0.0437589	Plasma 13C (drink)	0-3 hr	0.0413575	3-6 hr	0.0126076	0-6 hr	0.0364225	Muscle free 13C (drink)	0-3 hr	0.191099	3-6 hr	0.00957693	0-6 hr	0.120886
Fast/Slow	BPE	RO88	19.9	61.4323	9.527	6.8	2.508	69	190.443	9.9	476.996	45	28.7	30	20 g Casein-Hydrol	Plasma D5 (iv)	0-3 hr	0.0214527	3-6 hr	0.0420335	0-6 hr	0.032666	Muscle free D5 (iv)	0-3 hr	0.0332547	3-6 hr	0.0676134	0-6 hr	0.0527801	Plasma 13C (drink)	0-3 hr	0.0240994	3-6 hr	0.156891	0-6 hr	0.0450391	Muscle free 13C (drink)	0-3 hr	0.0962674	3-6 hr	0.0977836	0-6 hr	0.133512
Fast/Slow	BPE	GM93	25.6	51.6976	7.342	5.8	2.72711	77	116.611	10.4	387.093	45	25.2	60	20 g Casein-Hydrol	Plasma D5 (iv)	0-3 hr	0.0376547	3-6 hr	0.0371732	0-6 hr	0.0373768	Muscle free D5 (iv)	0-3 hr	0.0668643	3-6 hr	0.0707402	0-6 hr	0.06894	Plasma 13C (drink)	0-3 hr	0.0260234	3-6 hr		0-6 hr		Muscle free 13C (drink)	0-3 hr	0.102769	3-6 hr		0-6 hr
Fast/Slow	BPE	BR94	19.5	54.9603	8.45305	6.5	1.472	69	109.465	6.9	453.556	15	21.2	30	20 g Casein-Hydrol	Plasma D5 (iv)	0-3 hr	0.0380901	3-6 hr	0.0502881	0-6 hr	0.0450953	Muscle free D5 (iv)	0-3 hr	0.0627112	3-6 hr	0.0956574	0-6 hr	0.0806759	Plasma 13C (drink)	0-3 hr	0.0843229	3-6 hr	0.0706418	0-6 hr	0.0824384	Muscle free 13C (drink)	0-3 hr	0.583527	3-6 hr	0.0663533	0-6 hr	0.421604
Fast/Slow	BPE	LD00	15.4	56.3684	8.85395	6.2	1.54	74	132.781	6.3	405.823	45	25.1	30	20 g Casein-Hydrol	Plasma D5 (iv)	0-3 hr	0.0327903	3-6 hr	0.0208137	0-6 hr	0.0259474	Muscle free D5 (iv)	0-3 hr	0.0494455	3-6 hr	0.0366053	0-6 hr	0.0439414	Plasma 13C (drink)	0-3 hr	0.0234033	3-6 hr	0.0819673	0-6 hr	0.0327021	Muscle free 13C (drink)	0-3 hr	0.130908	3-6 hr	0.0708674	0-6 hr	0.133551
Fast/Slow	BPE	VA02	22.9	59.8841	8.92865	5.7	2.51733	71	143.592	9.6	351.866	15	47	30	20 g Casein-Hydrol	Plasma D5 (iv)	0-3 hr	0.0329059	3-6 hr	0.0301912	0-6 hr	0.0313939	Muscle free D5 (iv)	0-3 hr	0.0494486	3-6 hr	0.0513265	0-6 hr	0.0507915	Plasma 13C (drink)	0-3 hr	0.0248239	3-6 hr	0.0787385	0-6 hr	0.0318079	Muscle free 13C (drink)	0-3 hr	0.115135	3-6 hr	0.0475996	0-6 hr	0.111331
Fast/Slow	BPE	TE05	22.9	54.5754	8.7558	5.9	2.75822	71	103.591	10.7	346.955	60	37.8098	30	20 g Casein-Hydrol	Plasma D5 (iv)	0-3 hr	0.044166	3-6 hr	0.0231761	0-6 hr	0.0325272	Muscle free D5 (iv)	0-3 hr	0.0659314	3-6 hr	0.0370635	0-6 hr	0.0518997	Plasma 13C (drink)	0-3 hr	0.0382019	3-6 hr	0.190462	0-6 hr	0.0615744	Muscle free 13C (drink)	0-3 hr	0.172135	3-6 hr	0.131617	0-6 hr	0.207896
																									0.0528985		0.0564088		0.0573504			0.0418907		0.136952		0.0476726			0.200586		0.0805886		0.172138
Rest/Exerc	BPE	CB02	22.4	48.7105	8.3257	6.2	1.25111	73	139.249	5.63	348.217	60	19.34	45	20 g Casein	Plasma D5 (iv)					0-6 hr	0.0765433	Muscle free D5 (iv)	0-6 hr	0.0704925					Plasma 13C (drink)	0-6 hr						Muscle free 13C (drink)	0-6 hr
Rest/Exerc	BPE	JG03	16.2	57.9055	9.0863	5.9	3.91949	72	148	14.27	230	45	31.1	30	20 g Casein	Plasma D5 (iv)					0-6 hr	0.0477691	Muscle free D5 (iv)	0-6 hr	0.0574262					Plasma 13C (drink)	0-6 hr	0.0577623					Muscle free 13C (drink)	0-6 hr
Rest/Exerc	BPE	HK08	19			6.2	3.84978	74	118.936	14.2	381.831	45	65.65	60	20 g Casein	Plasma D5 (iv)					0-6 hr	0.0512428	Muscle free D5 (iv)	0-6 hr	0.044013					Plasma 13C (drink)	0-6 hr	0.0500706					Muscle free 13C (drink)	0-6 hr	0.631475
Rest/Exerc	BPE	HT15	23.3	56.4663	8.39575	5.8	3.54396	73	92.9025	12.1	267.778	30	42.873	30	20 g Casein	Plasma D5 (iv)					0-6 hr	0.0507272	Muscle free D5 (iv)	0-6 hr	0.0666222					Plasma 13C (drink)	0-6 hr	0.0463457					Muscle free 13C (drink)	0-6 hr	0.30446
Rest/Exerc	BPE	GW16	22.6	61.8576	9.4591	5.8	1.95689	72	131.542	7	225.49	15	15.728	30	20 g Casein	Plasma D5 (iv)					0-6 hr	0.0531144	Muscle free D5 (iv)	0-6 hr	0.0717841					Plasma 13C (drink)	0-6 hr	0.0403035					Muscle free 13C (drink)	0-6 hr	0.630694
Rest/Exerc	BPE	WK12	17.8	60.6712	9.52985	6.1	2.65316	71	124.767	11.2	283.287	30	51.253	30	20 g Casein	Plasma D5 (iv)					0-6 hr	0.0530851	Muscle free D5 (iv)	0-6 hr	0.0863689					Plasma 13C (drink)	0-6 hr	0.0474876					Muscle free 13C (drink)	0-6 hr	0.343706
Rest/Exerc	BPE	PS25	26.7	56.905	9.56145	5.9	1.632	73	128.297	7.2	346.764	30	20.319	30	20 g Casein	Plasma D5 (iv)					0-6 hr	0.0570931	Muscle free D5 (iv)	0-6 hr	0.0534424					Plasma 13C (drink)	0-6 hr	0.0859164					Muscle free 13C (drink)	0-6 hr	0.85316
Rest/Exerc	BPE	SH42	22.7	57.5492	8.3978	6.8	3.15147	73	93.9567	12.44	216.085	360	24.931	60	20 g Casein	Plasma D5 (iv)					0-6 hr	0.05692	Muscle free D5 (iv)	0-6 hr	0.0622935					Plasma 13C (drink)	0-6 hr	0.0484659					Muscle free 13C (drink)	0-6 hr	0.339112
Rest/Exerc	BPE	GS36	15	52.5839	8.52295	6.3	2.16491	81	117.136	7.611	384.806	180	12.667	30	20 g Casein	Plasma D5 (iv)					0-6 hr	0.0423084	Muscle free D5 (iv)	0-6 hr	0.0469781					Plasma 13C (drink)	0-6 hr	0.0573558					Muscle free 13C (drink)	0-6 hr	0.431021
Rest/Exerc	BPE	LL51	20	57.9916	9.8336	6.6	2.97778	79	130.524	10	188.733	210	16.564	30	20 g Casein	Plasma D5 (iv)					0-6 hr	0.068476	Muscle free D5 (iv)	0-6 hr	0.0588179					Plasma 13C (drink)	0-6 hr	0.0628797					Muscle free 13C (drink)	0-6 hr	-2.04258
Rest/Exerc	BPE	FJ52	17.8	46.1155	7.1627	5.7	2.58667	83	98.8876	9.7	250.228	105	26.368	30	20 g Casein	Plasma D5 (iv)					0-6 hr	0.0552722	Muscle free D5 (iv)	0-6 hr	0.0644018					Plasma 13C (drink)	0-6 hr	0.0508517					Muscle free 13C (drink)	0-6 hr	0.205374
Rest/Exerc	BPE	NE53	17.2	52.9015	8.92165	5.7	0.911111	71	94.7756	4.1	228.223	60			20 g Casein	Plasma D5 (iv)					0-6 hr	0.0823022	Muscle free D5 (iv)	0-6 hr	0.0821761					Plasma 13C (drink)	0-6 hr	0.0691092					Muscle free 13C (drink)	0-6 hr	1.21813
																									0.0637347							0.0560498							0.291455
Rest/Exerc	BPE	WH05	17.4	56.247	9.3366	6.1	2.204	71	197.645	8.7	249.84	30	16.298	15	20 g Casein	Plasma D5 (iv)					0-6 hr	0.0699183	Muscle free D5 (iv)	0-6 hr	0.0569243					Plasma 13C (drink)	0-6 hr	0.0469585					Muscle free 13C (drink)	0-6 hr	0.0968801
Rest/Exerc	BPE	AT09	19.2	55.0595	8.3376	6.5	1.888	78	107.343	7.2	220.172	360	21.362	30	20 g Casein	Plasma D5 (iv)					0-6 hr	0.0873051	Muscle free D5 (iv)	0-6 hr	0.0723951					Plasma 13C (drink)	0-6 hr	0.0887069					Muscle free 13C (drink)	0-6 hr	0.214426
Rest/Exerc	BPE	GG06	18	61.191	9.3392	6.1	8.16071	74	106.603	28.69	150.658	270	28.326	15	20 g Casein	Plasma D5 (iv)					0-6 hr	0.0795885	Muscle free D5 (iv)	0-6 hr	0.068295					Plasma 13C (drink)	0-6 hr	0.0720246					Muscle free 13C (drink)	0-6 hr	0.115851
Rest/Exerc	BPE	AP11	18.4	57.625	9.6182	5.9	2.41453	70	127.535	9.1	275.777	30	15.66	30	20 g Casein	Plasma D5 (iv)					0-6 hr	0.0646082	Muscle free D5 (iv)	0-6 hr	0.0621799					Plasma 13C (drink)	0-6 hr	0.0719786					Muscle free 13C (drink)	0-6 hr	0.276475
Rest/Exerc	BPE	LB17	16.6	62.3559	10.0883	5.8	3.76107	73	97.3384	16.4	246.057	45	15.644	15	20 g Casein	Plasma D5 (iv)					0-6 hr	0.0650994	Muscle free D5 (iv)	0-6 hr	0.0653726					Plasma 13C (drink)	0-6 hr	0.0867986					Muscle free 13C (drink)	0-6 hr	0.126725
Rest/Exerc	BPE	SL24	22.4	60.0438	9.7455	5.6	2.96933	72	116.213	13.1	319.906	30	40.249	30	20 g Casein	Plasma D5 (iv)					0-6 hr	0.0736802	Muscle free D5 (iv)	0-6 hr	0.077638					Plasma 13C (drink)	0-6 hr	0.0681452					Muscle free 13C (drink)	0-6 hr	0.446712
Rest/Exerc	BPE	LN33	10.3	54.018	9.2192	5.3	1.50661	72	95.0086	6.519	269.966	30	18.3	15	20 g Casein	Plasma D5 (iv)					0-6 hr	0.0593111	Muscle free D5 (iv)	0-6 hr	0.0526288					Plasma 13C (drink)	0-6 hr	0.0584862					Muscle free 13C (drink)	0-6 hr	0.457414
Rest/Exerc	BPE	BE34	17.6	66.4408	10.5858	5.9	1.40587	69	105.367	6.59	174.212	45	16	15	20 g Casein	Plasma D5 (iv)					0-6 hr	0.079612	Muscle free D5 (iv)	0-6 hr	0.0733969					Plasma 13C (drink)	0-6 hr	0.0828574					Muscle free 13C (drink)	0-6 hr	0.477512
Rest/Exerc	BPE	RO37	13.3	49.6215	8.12095	5.6	2.38162	80	85.32	9.743	188.328	270	13.4	15	20 g Casein	Plasma D5 (iv)					0-6 hr	0.0764254	Muscle free D5 (iv)	0-6 hr	0.0605503					Plasma 13C (drink)	0-6 hr	0.0612049					Muscle free 13C (drink)	0-6 hr	0.25359
Rest/Exerc	BPE	JS48	22	52.7166	7.7478	5.9	2.448	72	143.706	10.2	382.837	75			20 g Casein	Plasma D5 (iv)					0-6 hr	0.090406	Muscle free D5 (iv)	0-6 hr	0.0770016					Plasma 13C (drink)	0-6 hr	0.0773185					Muscle free 13C (drink)	0-6 hr	0.25765
Rest/Exerc	BPE	HB49	15.8	59.2452	9.93825	6.3	1.70684	70	96.0272	7.246	191.03	15	11.259	15	20 g Casein	Plasma D5 (iv)					0-6 hr	0.0737853	Muscle free D5 (iv)	0-6 hr	0.0741186					Plasma 13C (drink)	0-6 hr	0.063713					Muscle free 13C (drink)	0-6 hr	0.255383
Rest/Exerc	BPE	JK50	16.7	53.5504	8.19125	6.6	1.46933	69	96.8956	5.8	303.733	30	20.91	15	20 g Casein	Plasma D5 (iv)					0-6 hr	0.0677377	Muscle free D5 (iv)	0-6 hr	0.0709775					Plasma 13C (drink)	0-6 hr	0.0941072					Muscle free 13C (drink)	0-6 hr	0.92821
																									0.0676232							0.0726916							0.325569
Dose/Response	BPE	FH03	16.7	60.4322	8.6728	4.7	4.97511	69	150.175	19.3	358.557	30	20.8	15	10 g Whey	Plasma D5 (iv)					0-4 hr	0.0296718	Muscle free D5 (iv)	0-4 hr	0.0567259					Plasma 13C (drink)	0-2 hr	0.0940162	2-4 hr	0.100327	0-4 hr	0.106572	Muscle free 13C (drink)	0-2 hr	0.357357	2-4 hr	0.198902	0-4 hr	0.370179
Dose/Response	BPE	CW05	22	60.2977	9.19595	6.2	6.1	69	143.564	22.5	481.292	30			10 g Whey	Plasma D5 (iv)					0-4 hr	0.0448293	Muscle free D5 (iv)	0-4 hr	0.0761192					Plasma 13C (drink)	0-2 hr	0.0253723	2-4 hr	0.124643	0-4 hr	0.0623998	Muscle free 13C (drink)	0-2 hr	0.100794	2-4 hr	0.134378	0-4 hr	0.0698765
Dose/Response	BPE	AV08	22.8	55.3181	8.1733	5.6	3.82533	74	162.543	15.1	392.443	45	38.2	30	10 g Whey	Plasma D5 (iv)					0-4 hr	0.0483042	Muscle free D5 (iv)	0-4 hr	0.0720318					Plasma 13C (drink)	0-2 hr	0.016483	2-4 hr	0.351196	0-4 hr	0.121177	Muscle free 13C (drink)	0-2 hr	0.114067	2-4 hr	0.894437	0-4 hr	0.516274
Dose/Response	BPE	BH14	21.4	62.7576	10.1502	5.9	3.19644	70	152.082	12.4	404.085	30	18.5	30	10 g Whey	Plasma D5 (iv)					0-4 hr	0.0234288	Muscle free D5 (iv)	0-4 hr	0.0319278					Plasma 13C (drink)	0-2 hr	0.0243276	2-4 hr	0.141915	0-4 hr	0.0643905	Muscle free 13C (drink)	0-2 hr	0.0600135	2-4 hr	0.139344	0-4 hr	0.11612
Dose/Response	BPE	ST18	19.9	50.3193	7.8647	5.8	3.11111	80	160.419	14	465.242	45	30.3	30	10 g Whey	Plasma D5 (iv)					0-4 hr	0.0354789	Muscle free D5 (iv)	0-4 hr	0.0473863					Plasma 13C (drink)	0-2 hr	0.0333236	2-4 hr	0.214934	0-4 hr	0.095117	Muscle free 13C (drink)	0-2 hr	0.0923398	2-4 hr	0.291741	0-4 hr	0.218805
Dose/Response	BPE	GC22	27	54.5558	8.7827	5.4	2.12622	81	108.389	10.4	350.495	45	22.8	30	10 g Whey	Plasma D5 (iv)					0-4 hr	0.0267731	Muscle free D5 (iv)	0-4 hr	0.0368519					Plasma 13C (drink)	0-2 hr	0.0579918	2-4 hr	0.318124	0-4 hr	0.118868	Muscle free 13C (drink)	0-2 hr	0.127635	2-4 hr	0.255154	0-4 hr	0.22295
Dose/Response	BPE	LR26	19.6	65.4548	11.157	5.9	3.768	64	145.414	15.7	364.839	45	18.5	30	10 g Whey	Plasma D5 (iv)					0-4 hr		Muscle free D5 (iv)	0-4 hr						Plasma 13C (drink)	0-2 hr		2-4 hr		0-4 hr		Muscle free 13C (drink)	0-2 hr		2-4 hr		0-4 hr
Dose/Response	BPE	GH27	22.2	59.0195	8.68645	6.3	2.72711	73	110.494	11.8	406.153	30	26.3	45	10 g Whey	Plasma D5 (iv)					0-4 hr	0.0366363	Muscle free D5 (iv)	0-4 hr	0.050303					Plasma 13C (drink)	0-2 hr		2-4 hr		0-4 hr	0.0164957	Muscle free 13C (drink)	0-2 hr		2-4 hr		0-4 hr	0.044453
Dose/Response	BPE	RS30	24.2	59.4507	8.78885	5.8	6.96667	79	129.368	27.5	332.782	60	27.3	45	10 g Whey	Plasma D5 (iv)					0-4 hr	0.0288979	Muscle free D5 (iv)	0-4 hr	0.0458915					Plasma 13C (drink)	0-2 hr	0.0183475	2-4 hr	0.202137	0-4 hr	0.0898035	Muscle free 13C (drink)	0-2 hr	0.04155	2-4 hr	0.237511	0-4 hr	0.149247
Dose/Response	BPE	RM32	18.1	59.8367	9.1687	5.6	5.74933	76	155.607	23.1	376.162	45	40.8	45	10 g Whey	Plasma D5 (iv)					0-4 hr	0.0263747	Muscle free D5 (iv)	0-4 hr	0.0398121					Plasma 13C (drink)	0-2 hr	0.0413855	2-4 hr	0.0937293	0-4 hr	0.0672847	Muscle free 13C (drink)	0-2 hr	0.219132	2-4 hr	0.202296	0-4 hr	0.287882
Dose/Response	BPE	QU36	18	57.1258	10.1129	5.6	4.30044	66	111.193	16.4	328.002	45	15.4	45	10 g Whey	Plasma D5 (iv)					0-4 hr	0.0159033	Muscle free D5 (iv)	0-4 hr	0.0237877					Plasma 13C (drink)	0-2 hr	0.0811173	2-4 hr	0.0808021	0-4 hr	0.0976678	Muscle free 13C (drink)	0-2 hr	0.241695	2-4 hr	0.115188	0-4 hr	0.201579
Dose/Response	BPE	PH04	20	56.0926	9.8541	5.8	11.92	71	159.048	44.7	459.643	30			20 g Whey	Plasma D5 (iv)					0-4 hr	0.0127721	Muscle free D5 (iv)	0-4 hr	0.0162241					Plasma 13C (drink)	0-2 hr		2-4 hr		0-4 hr	0.0272507	Muscle free 13C (drink)	0-2 hr		2-4 hr		0-4 hr	0.0522788
Dose/Response	BPE	BB07	21.9	59.8655	8.45215	6.1	4.85333	76	195.485	18.2	524.367	45	42.6	30	20 g Whey	Plasma D5 (iv)					0-4 hr		Muscle free D5 (iv)	0-4 hr						Plasma 13C (drink)	0-2 hr		2-4 hr		0-4 hr		Muscle free 13C (drink)	0-2 hr		2-4 hr		0-4 hr
Dose/Response	BPE	VE09	15.6	56.5124	8.5229	6	3.25067	72	129.374	13.8	384.838	120	14.2	60	20 g Whey	Plasma D5 (iv)					0-4 hr	0.0391191	Muscle free D5 (iv)	0-4 hr	0.0505269					Plasma 13C (drink)	0-2 hr	0.032233	2-4 hr	0.115719	0-4 hr	0.0735855	Muscle free 13C (drink)	0-2 hr	0.0534518	2-4 hr	0.182438	0-4 hr	0.131463
Dose/Response	BPE	WW13	17	57.0604	8.7461	6.3	3.248	72	156.494	12.6	442.005	60	29.1	30	20 g Whey	Plasma D5 (iv)					0-4 hr	0.0469606	Muscle free D5 (iv)	0-4 hr	0.0839031					Plasma 13C (drink)	0-2 hr	0.0196988	2-4 hr	0.0442665	0-4 hr	0.0324166	Muscle free 13C (drink)	0-2 hr	0.0391665	2-4 hr	0.0544337	0-4 hr	0.0523401
Dose/Response	BPE	JJ16	20.9	58.7867	9.14355	6	4.032	80	161.649	16.8	633.472	60	37.6	45	20 g Whey	Plasma D5 (iv)					0-4 hr	0.0289179	Muscle free D5 (iv)	0-4 hr	0.0389941					Plasma 13C (drink)	0-2 hr	0.0786088	2-4 hr	0.12599	0-4 hr	0.111487	Muscle free 13C (drink)	0-2 hr	0.218704	2-4 hr	0.147957	0-4 hr	0.220998
Dose/Response	BPE	JS20	24.4	65.36	10.4524	6.1	6.42667	66	147.484	24.1	623.008	45	33.4	30	20 g Whey	Plasma D5 (iv)					0-4 hr	0.0415428	Muscle free D5 (iv)	0-4 hr	0.0572675					Plasma 13C (drink)	0-2 hr	0.0071016	2-4 hr	0.109041	0-4 hr	0.0412027	Muscle free 13C (drink)	0-2 hr	0.0137349	2-4 hr	0.104209	0-4 hr	0.0620655
Dose/Response	BPE	WK21	19.2	59.4035	9.62245	5	4.48356	64	101.916	19.4	575.754	45	38.1	60	20 g Whey	Plasma D5 (iv)					0-4 hr	0.0430534	Muscle free D5 (iv)	0-4 hr	0.0514889					Plasma 13C (drink)	0-2 hr		2-4 hr		0-4 hr		Muscle free 13C (drink)	0-2 hr		2-4 hr		0-4 hr
Dose/Response	BPE	HO31	21.5	59.4024	9.16515	5.9	3.74	78	129.442	16.5	424.608	60	29.9	60	20 g Whey	Plasma D5 (iv)					0-4 hr	0.0541745	Muscle free D5 (iv)	0-4 hr	0.0677994					Plasma 13C (drink)	0-2 hr	0.041958	2-4 hr	0.0420119	0-4 hr	0.0573607	Muscle free 13C (drink)	0-2 hr	0.0642527	2-4 hr	0.0584264	0-4 hr	0.0749232
Dose/Response	BPE	CR33	20.6	60.9614	8.7552	6.1	3.14667	70	121.778	12	350.35	30	16	30	20 g Whey	Plasma D5 (iv)					0-4 hr	0.0440276	Muscle free D5 (iv)	0-4 hr	0.0667082					Plasma 13C (drink)	0-2 hr	0.0654164	2-4 hr	0.209433	0-4 hr	0.148285	Muscle free 13C (drink)	0-2 hr	0.0936116	2-4 hr	0.323021	0-4 hr	0.222853
Dose/Response	BPE	PL34	23.2	62.9403	9.508	6.2	14.2293	73	153.382	55.2	526.948	60	39	60	20 g Whey	Plasma D5 (iv)					0-4 hr	0.044285	Muscle free D5 (iv)	0-4 hr	0.0576859					Plasma 13C (drink)	0-2 hr	0.0359741	2-4 hr	0.0557603	0-4 hr	0.0489591	Muscle free 13C (drink)	0-2 hr	0.0644223	2-4 hr	0.0582263	0-4 hr	0.0807405
Dose/Response	BPE	FA38	25.5	54.615	8.0004	5.3	4.64444	82	128.366	19	649.376	60	37.5	45	20 g Whey	Plasma D5 (iv)					0-4 hr	0.0509521	Muscle free D5 (iv)	0-4 hr	0.0731016					Plasma 13C (drink)	0-2 hr	0.0273017	2-4 hr	0.369187	0-4 hr	0.169758	Muscle free 13C (drink)	0-2 hr	0.0511681	2-4 hr	0.41325	0-4 hr	0.244448
Dose/Response	BPE	JW02	13.5	65.3587	11.1735	5.6	3.86667	70	124.988	15	596.171	120	31.9	30	35 g Whey	Plasma D5 (iv)					0-4 hr	0.0419252	Muscle free D5 (iv)	0-4 hr	0.0572723					Plasma 13C (drink)	0-2 hr	0.0647839	2-4 hr	0.0435072	0-4 hr	0.0616774	Muscle free 13C (drink)	0-2 hr	0.09485	2-4 hr	0.0596308	0-4 hr	0.0917049
Dose/Response	BPE	PK12	18.5	57.0182	9.77475	5.8	3.42222	65	164.11	14	557.654	45	21.1	30	35 g Whey	Plasma D5 (iv)					0-4 hr	0.0252012	Muscle free D5 (iv)	0-4 hr	0.0266124					Plasma 13C (drink)	0-2 hr	0.0609655	2-4 hr	0.0922105	0-4 hr	0.0810282	Muscle free 13C (drink)	0-2 hr	0.100185	2-4 hr	0.118986	0-4 hr	0.117378
Dose/Response	BPE	WB15	24.2	51.849	8.2963	6.1	5.04	77	126.578	18.9	486.44	60	37.6	45	35 g Whey	Plasma D5 (iv)					0-4 hr	0.0651661	Muscle free D5 (iv)	0-4 hr	0.079498					Plasma 13C (drink)	0-2 hr	0.0450815	2-4 hr	0.0990063	0-4 hr	0.0818581	Muscle free 13C (drink)	0-2 hr	0.0793318	2-4 hr	0.160954	0-4 hr	0.114509
Dose/Response	BPE	CJ17	20.9	59.0634	9.5037	4.8	4.584	70	114.323	19.1	537.412	90	64.2	30	35 g Whey	Plasma D5 (iv)					0-4 hr	0.0471426	Muscle free D5 (iv)	0-4 hr	0.0709242					Plasma 13C (drink)	0-2 hr	0.0439528	2-4 hr	0.117885	0-4 hr	0.0813789	Muscle free 13C (drink)	0-2 hr	0.104736	2-4 hr	0.275608	0-4 hr	0.227337
Dose/Response	BPE	AH19	20.3	58.0288	9.03495	6.1	3.75822	72	137.63	15.1	625.054	120	33.9	45	35 g Whey	Plasma D5 (iv)					0-4 hr	0.0500525	Muscle free D5 (iv)	0-4 hr	0.0564014					Plasma 13C (drink)	0-2 hr	0.0808178	2-4 hr	0.115118	0-4 hr	0.128913	Muscle free 13C (drink)	0-2 hr	0.104113	2-4 hr	0.156808	0-4 hr	0.157656
Dose/Response	BPE	BL23	24.2	60.5261	9.23325	5.8	4.82044	74	137.281	18.7	727.367	90	61.8	45	35 g Whey	Plasma D5 (iv)					0-4 hr	0.0606293	Muscle free D5 (iv)	0-4 hr	0.072071					Plasma 13C (drink)	0-2 hr	0.0339909	2-4 hr	0.112186	0-4 hr	0.115206	Muscle free 13C (drink)	0-2 hr	0.0417723	2-4 hr	0.133684	0-4 hr	0.0972249
Dose/Response	BPE	GE24	26.8	53.7792	8.49245	5.6	3.16622	81	104.555	13.7	836.75	60	74.5	45	35 g Whey	Plasma D5 (iv)					0-4 hr	0.0456474	Muscle free D5 (iv)	0-4 hr	0.0545283					Plasma 13C (drink)	0-2 hr	0.0449158	2-4 hr	0.158821	0-4 hr	0.114033	Muscle free 13C (drink)	0-2 hr	0.0641184	2-4 hr	0.196821	0-4 hr	0.144216
Dose/Response	BPE	KU25	27.5	59.3875	8.79155	5	4.92311	75	123.164	20.9	577.377	577			35 g Whey	Plasma D5 (iv)					0-4 hr	0.0669842	Muscle free D5 (iv)	0-4 hr	0.0784543					Plasma 13C (drink)	0-2 hr	0.0955198	2-4 hr	0.0222248	0-4 hr	0.0822294	Muscle free 13C (drink)	0-2 hr	0.12392	2-4 hr	0.0287005	0-4 hr	0.112111
Dose/Response	BPE	PZ28	16.5	59.7458	10.1864	6	5.33333	73	126.066	20	543.357	45	28.5	15	35 g Whey	Plasma D5 (iv)					0-4 hr	0.0620251	Muscle free D5 (iv)	0-4 hr	0.0821757					Plasma 13C (drink)	0-2 hr	0.0899893	2-4 hr	0.118697	0-4 hr	0.141506	Muscle free 13C (drink)	0-2 hr	0.129476	2-4 hr	0.158024	0-4 hr	0.170089
Dose/Response	BPE	LA29	18.7	57.4048	8.8837	5.4	3.28889	77	129.664	14.8	542.665	60	46.9	30	35 g Whey	Plasma D5 (iv)					0-4 hr	0.0504791	Muscle free D5 (iv)	0-4 hr	0.0592228					Plasma 13C (drink)	0-2 hr	0.0157208	2-4 hr	0.129389	0-4 hr	0.0665691	Muscle free 13C (drink)	0-2 hr	0.0240142	2-4 hr	0.167583	0-4 hr	0.10046
Dose/Response	BPE	WI35	18.2	64.7102	10.6781	5.8	2.16711	65	147.704	9.2	616.555	60	34.9	45	35 g Whey	Plasma D5 (iv)					0-4 hr	0.0517359	Muscle free D5 (iv)	0-4 hr	0.0656963					Plasma 13C (drink)	0-2 hr	0.0776862	2-4 hr	0.171789	0-4 hr	0.157924	Muscle free 13C (drink)	0-2 hr	0.129139	2-4 hr	0.241918	0-4 hr	0.212627
Koopman JNut/AJCN 2009	RKO	SPE													35 g CAS	Plasma D5 (iv)	0-6 hr	0.0413824					Muscle free D5 (iv)	0-6 hr	0.096082					Plasma 13C (drink)	0-6 hr	0.0499042					Muscle free 13C (drink)	0-6 hr	0.0766889					Plasma 13C LEU (iv)	0-6 hr	0.0342564	Muscle 13C LEU (iv)	0-6 hr	0.0561148
Koopman JNut/AJCN 2009	RKO	DAR													35 g CAS	Plasma D5 (iv)	0-6 hr	0.0439065					Muscle free D5 (iv)	0-6 hr	0.0506199					Plasma 13C (drink)	0-6 hr	0.0751396					Muscle free 13C (drink)	0-6 hr	0.102004					Plasma 13C LEU (iv)	0-6 hr	0.0746399	Muscle 13C LEU (iv)	0-6 hr	0.0935031
Koopman JNut/AJCN 2009	RKO	MBR													35 g CAS	Plasma D5 (iv)	0-6 hr	0.0188725					Muscle free D5 (iv)	0-6 hr	0.0301407					Plasma 13C (drink)	0-6 hr	0.0424639					Muscle free 13C (drink)	0-6 hr	0.0615323					Plasma 13C LEU (iv)	0-6 hr	0.0314107	Muscle 13C LEU (iv)	0-6 hr	0.0515554
Koopman JNut/AJCN 2009	RKO	QUI													35 g CAS	Plasma D5 (iv)	0-6 hr	0.0404235					Muscle free D5 (iv)	0-6 hr	0.065609					Plasma 13C (drink)	0-6 hr	0.0390498					Muscle free 13C (drink)	0-6 hr	0.0757515					Plasma 13C LEU (iv)	0-6 hr	0.0430999	Muscle 13C LEU (iv)	0-6 hr	0.0706947
Koopman JNut/AJCN 2009	RKO	LBE													35 g CAS	Plasma D5 (iv)	0-6 hr	0.0391582					Muscle free D5 (iv)	0-6 hr	0.0673247					Plasma 13C (drink)	0-6 hr	0.072927					Muscle free 13C (drink)	0-6 hr	0.111211					Plasma 13C LEU (iv)	0-6 hr	0.0680071	Muscle 13C LEU (iv)	0-6 hr	0.113766
Koopman JNut/AJCN 2009	RKO	JMU													35 g CAS	Plasma D5 (iv)	0-6 hr	0.0298362					Muscle free D5 (iv)	0-6 hr	0.0473155					Plasma 13C (drink)	0-6 hr	0.0451806					Muscle free 13C (drink)	0-6 hr	0.0732222					Plasma 13C LEU (iv)	0-6 hr	0.0604601	Muscle 13C LEU (iv)	0-6 hr	0.0878623
Koopman JNut/AJCN 2009	RKO	EWI													35 g CAS	Plasma D5 (iv)	0-6 hr	0.0355598					Muscle free D5 (iv)	0-6 hr	0.0485782					Plasma 13C (drink)	0-6 hr	0.0699342					Muscle free 13C (drink)	0-6 hr	0.0995495					Plasma 13C LEU (iv)	0-6 hr	0.0623795	Muscle 13C LEU (iv)	0-6 hr	0.0852527
Koopman JNut/AJCN 2009	RKO	PNI													35 g CAS	Plasma D5 (iv)	0-6 hr	0.0392642					Muscle free D5 (iv)	0-6 hr	0.0816784					Plasma 13C (drink)	0-6 hr	0.0525164					Muscle free 13C (drink)	0-6 hr	0.0782535					Plasma 13C LEU (iv)	0-6 hr	0.0698817	Muscle 13C LEU (iv)	0-6 hr	0.132969
Koopman JNut/AJCN 2009	RKO	LJA													35 g CAS	Plasma D5 (iv)	0-6 hr	0.023116					Muscle free D5 (iv)	0-6 hr	0.0260343					Plasma 13C (drink)	0-6 hr	0.0445812					Muscle free 13C (drink)	0-6 hr	0.0873258					Plasma 13C LEU (iv)	0-6 hr	0.0424323	Muscle 13C LEU (iv)	0-6 hr	0.0484714
Koopman JNut/AJCN 2009	RKO	HUP													35 g CAS	Plasma D5 (iv)	0-6 hr	0.0288884					Muscle free D5 (iv)	0-6 hr	0.0462552					Plasma 13C (drink)	0-6 hr	0.0476824					Muscle free 13C (drink)	0-6 hr	0.0711545					Plasma 13C LEU (iv)	0-6 hr	0.0364041	Muscle 13C LEU (iv)	0-6 hr	0.061561
																		0.0340408							0.0559638							0.0539379							0.0836693							0.0522972			0.0801751
Koopman AJCN 2009	RKO	SPE													35 g CAS-HYD	Plasma D5 (iv)	0-6 hr	0.0468916					Muscle free D5 (iv)	0-6 hr	0.0669192					Plasma 13C (drink)	0-6 hr	0.0853455					Muscle free 13C (drink)	0-6 hr	0.120156					Plasma 13C LEU (iv)	0-6 hr	0.0818117	Muscle 13C LEU (iv)	0-6 hr	0.136169
Koopman AJCN 2009	RKO	DAR													35 g CAS-HYD	Plasma D5 (iv)	0-6 hr	0.0335434					Muscle free D5 (iv)	0-6 hr	0.0917921					Plasma 13C (drink)	0-6 hr	0.0490212					Muscle free 13C (drink)	0-6 hr	0.0705337					Plasma 13C LEU (iv)	0-6 hr	0.0409293	Muscle 13C LEU (iv)	0-6 hr	0.102039
Koopman AJCN 2009	RKO	MBR													35 g CAS-HYD	Plasma D5 (iv)	0-6 hr	0.0339177					Muscle free D5 (iv)	0-6 hr	0.0493241					Plasma 13C (drink)	0-6 hr	0.102727					Muscle free 13C (drink)	0-6 hr	0.0779335					Plasma 13C LEU (iv)	0-6 hr	0.0704727	Muscle 13C LEU (iv)	0-6 hr	0.109755
Koopman AJCN 2009	RKO	QUI													35 g CAS-HYD	Plasma D5 (iv)	0-6 hr	0.0318475					Muscle free D5 (iv)	0-6 hr	0.0613137					Plasma 13C (drink)	0-6 hr	0.046113					Muscle free 13C (drink)	0-6 hr	0.0686225					Plasma 13C LEU (iv)	0-6 hr	0.0645139	Muscle 13C LEU (iv)	0-6 hr	0.102839
Koopman AJCN 2009	RKO	LBE													35 g CAS-HYD	Plasma D5 (iv)	0-6 hr	0.0562447					Muscle free D5 (iv)	0-6 hr	0.0901652					Plasma 13C (drink)	0-6 hr	0.0776783					Muscle free 13C (drink)	0-6 hr	0.104188					Plasma 13C LEU (iv)	0-6 hr	0.0778178	Muscle 13C LEU (iv)	0-6 hr	0.120888
Koopman AJCN 2009	RKO	JMU													35 g CAS-HYD	Plasma D5 (iv)	0-6 hr	0.0302091					Muscle free D5 (iv)	0-6 hr	0.0451668					Plasma 13C (drink)	0-6 hr	0.058713					Muscle free 13C (drink)	0-6 hr	0.0677857					Plasma 13C LEU (iv)	0-6 hr	0.0594429	Muscle 13C LEU (iv)	0-6 hr	0.0896833
Koopman AJCN 2009	RKO	EWI													35 g CAS-HYD	Plasma D5 (iv)	0-6 hr	0.0381834					Muscle free D5 (iv)	0-6 hr	0.0551896					Plasma 13C (drink)	0-6 hr	0.0731419					Muscle free 13C (drink)	0-6 hr	0.0710917					Plasma 13C LEU (iv)	0-6 hr	0.056938	Muscle 13C LEU (iv)	0-6 hr	0.0829315
Koopman AJCN 2009	RKO	PNI													35 g CAS-HYD	Plasma D5 (iv)	0-6 hr	0.0228935					Muscle free D5 (iv)	0-6 hr	0.0319877					Plasma 13C (drink)	0-6 hr	0.0429513					Muscle free 13C (drink)	0-6 hr	0.0489929					Plasma 13C LEU (iv)	0-6 hr	0.0415735	Muscle 13C LEU (iv)	0-6 hr	0.0600131
Koopman AJCN 2009	RKO	LJA													35 g CAS-HYD	Plasma D5 (iv)	0-6 hr	0.0196579					Muscle free D5 (iv)	0-6 hr	0.0400462					Plasma 13C (drink)	0-6 hr	0.0603571					Muscle free 13C (drink)	0-6 hr	0.103865					Plasma 13C LEU (iv)	0-6 hr	0.0545286	Muscle 13C LEU (iv)	0-6 hr	0.110535
Koopman AJCN 2009	RKO	HUP													35 g CAS-HYD	Plasma D5 (iv)	0-6 hr	0.0391839					Muscle free D5 (iv)	0-6 hr	0.0587119					Plasma 13C (drink)	0-6 hr	0.0815901					Muscle free 13C (drink)	0-6 hr	0.0885706					Plasma 13C LEU (iv)	0-6 hr	0.0552088	Muscle 13C LEU (iv)	0-6 hr	0.0936059
																		0.0352573							0.0590617							0.0677638							0.0821739							0.0603237			0.100846
Pro-Carb	SG	08IIN	20.9	67.0048	10.4979	5.6	0.653168	71	159.004	5	297.939	30	12	30	20 g CAS	Plasma D5 (iv)	0-2h	0.0172066	2-5h	0.0253297	0-5h	0.0222121	Muscle free D5 (iv)	0-2h	0.0256043	2-5h	0.0387226	0-5h	0.0336086	Plasma 13C (drink)	0-2h	0.0364604	2-5h	0.0501249	0-5h	0.0442458	Muscle free 13C (drink)	0-2h	0.0786384	2-5h	0.0953559	0-5h	0.088698
Pro-Carb	SG	05EJN	18.2	59.246	8.3484	4.8	0.692521	70	146.041	5.3	218.913	180	11	15	20 g CAS	Plasma D5 (iv)	0-2h	0.0199381	2-5h	0.0364109	0-5h	0.0297881	Muscle free D5 (iv)	0-2h	0.0339379	2-5h	0.0666744	0-5h	0.0529826	Plasma 13C (drink)	0-2h	0.0172618	2-5h	0.0499315	0-5h	0.0367792	Muscle free 13C (drink)	0-2h	0.0355764	2-5h	0.104084	0-5h	0.0763198
Pro-Carb	SG	10RSN	24.1	61.0738	10.2691	5.3	1.33156	72	132.578	16.1	240.947	60	12.6	30	20 g CAS	Plasma D5 (iv)	0-2h	0.0276723	2-5h	0.04847	0-5h	0.040163	Muscle free D5 (iv)	0-2h	0.0353494	2-5h	0.0605817	0-5h	0.0506259	Plasma 13C (drink)	0-2h	0.0750158	2-5h		0-5h		Muscle free 13C (drink)	0-2h	0.0932471	2-5h		0-5h
Pro-Carb	SG	11EMS	16.9	56.2413	8.41025	5.8	0.196696	73	101.239	3.4	238.044	60	5.5	30	20 g CAS	Plasma D5 (iv)	0-2h	0.0249541	2-5h	0.0254404	0-5h	0.0250135	Muscle free D5 (iv)	0-2h	0.0313644	2-5h	0.0355309	0-5h	0.0335583	Plasma 13C (drink)	0-2h	0.061701	2-5h	0.0372623	0-5h	0.0502413	Muscle free 13C (drink)	0-2h	0.0844005	2-5h	0.0477933	0-5h	0.0664454
Pro-Carb	SG	09EZR	19.5	57.3932	9.14155	6.1	0.519211	74	145.524	5.5	331.184	45	11	45	20 g CAS	Plasma D5 (iv)	0-2h	0.0525296	2-5h	0.0403244	0-5h	0.0445733	Muscle free D5 (iv)	0-2h	0.0566672	2-5h	0.0518457	0-5h	0.0537469	Plasma 13C (drink)	0-2h	0.037065	2-5h	0.171324	0-5h	0.0946135	Muscle free 13C (drink)	0-2h	0.0554498	2-5h	0.195831	0-5h	0.124707
Pro-Carb	SG	19EES	22.6	64.8657	10.024	5.7	1.18765	80	112.44	8.7	213.167	15	29	15	20 g CAS	Plasma D5 (iv)	0-2h	0.0189982	2-5h	0.0545	0-5h	0.0406641	Muscle free D5 (iv)	0-2h	0.0252013	2-5h	0.0760942	0-5h	0.0556504	Plasma 13C (drink)	0-2h	0.0169902	2-5h	0.0785465	0-5h	0.0513748	Muscle free 13C (drink)	0-2h	0.0305039	2-5h	0.093161	0-5h	0.0716201
Pro-Carb	SG	28LUS	17.2	43.3631	6.857	6	0.612745	76	114.424	6.5	228.47	120	7.9	60	20 g CAS	Plasma D5 (iv)	0-2h	0.0160586	2-5h	0.0356972	0-5h	0.0271663	Muscle free D5 (iv)	0-2h	0.0211755	2-5h	0.0487202	0-5h	0.0365858	Plasma 13C (drink)	0-2h	0.00697394	2-5h	0.0439039	0-5h	0.0265352	Muscle free 13C (drink)	0-2h	0.00940231	2-5h	0.0570986	0-5h	0.0350495
Pro-Carb	SG	18ILS	24.6	65.6012	9.9134	5.4	0.948767	72	123.624	7.9	298.603	60	23.2	30	20 g CAS	Plasma D5 (iv)	0-2h		2-5h		0-5h	0.0321653	Muscle free D5 (iv)	0-2h		2-5h		0-5h	0.0447528	Plasma 13C (drink)	0-2h	0.0421481	2-5h	0.0662513	0-5h	0.0497432	Muscle free 13C (drink)	0-2h	0.0794059	2-5h	0.0639166	0-5h	0.0708076
Pro-Carb	SG	29EJS	17	47.4465	7.88725	5.4	0.46729	74	108.594	2.9	221.02	90	6	15	20 g CAS	Plasma D5 (iv)	0-2h	0.0306848	2-5h	0.0360944	0-5h	0.0339285	Muscle free D5 (iv)	0-2h	0.0489822	2-5h	0.0557048	0-5h	0.0530314	Plasma 13C (drink)	0-2h	0.0106057	2-5h	0.0778896	0-5h	0.0500396	Muscle free 13C (drink)	0-2h	0.0170376	2-5h	0.12229	0-5h	0.0792946
Pro-Carb	SG	25EER	22.7	46.3792	7.67135	6.2	0.655738	77	118.543	5.3	311.171	180	9.3	15	20 g CAS	Plasma D5 (iv)	0-2h	0.0223458	2-5h	0.0482394	0-5h	0.0380928	Muscle free D5 (iv)	0-2h	0.0253746	2-5h	0.0642218	0-5h	0.0474877	Plasma 13C (drink)	0-2h	0.0687842	2-5h	0.0382085	0-5h	0.0489181	Muscle free 13C (drink)	0-2h	0.0742077	2-5h	0.0678498	0-5h	0.0704831
Pro-Carb	SG	36AIS	27.1	70.4166	11.1179	5.7	0.739098	76	132.245	8.4	184.207	180	10.9	30	20 g CAS	Plasma D5 (iv)	0-2h	0.0161639	2-5h	0.0268265	0-5h	0.0223513	Muscle free D5 (iv)	0-2h	0.0264703	2-5h	0.0397736	0-5h	0.0344276	Plasma 13C (drink)	0-2h	0.0181498	2-5h	0.0268193	0-5h	0.0230072	Muscle free 13C (drink)	0-2h	0.0261751	2-5h	0.0397782	0-5h	0.0337101
Pro-Carb	SG	51UTN	11	48.4906	7.71595	5.7	0.4	69	97.955	3.2	271.901	75	5.6	75	20 g CAS	Plasma D5 (iv)	0-2h	0.0635903	2-5h	0.0281388	0-5h	0.041127	Muscle free D5 (iv)	0-2h	0.0709773	2-5h	0.0382426	0-5h	0.0518597	Plasma 13C (drink)	0-2h	0.0431041	2-5h	0.0715904	0-5h	0.057832	Muscle free 13C (drink)	0-2h	0.0531727	2-5h	0.0891074	0-5h	0.0716714
Pro-Carb	SG	03UTR	20.4	52.9231	8.53415	5.8		80	133.108	5.5	206.91	15	46.5	60	20 g CAS + 60 g CHO	Plasma D5 (iv)	0-2h	-0.000731708	2-5h	0.0461949	0-5h	0.0261634	Muscle free D5 (iv)	0-2h	-0.00106532	2-5h	0.0645961	0-5h	0.0371734	Plasma 13C (drink)	0-2h	0.0642086	2-5h		0-5h		Muscle free 13C (drink)	0-2h	0.104967	2-5h		0-5h
Pro-Carb	SG	07EDN	27.2	59.2192	8.89645	5.5	1.34953	73	134.72	9.7	198.915	210	94.6	60	20 g CAS + 60 g CHO	Plasma D5 (iv)	0-2h	0.0175683	2-5h	0.0445904	0-5h	0.0334936	Muscle free D5 (iv)	0-2h	0.0296956	2-5h	0.0672409	0-5h	0.0528894	Plasma 13C (drink)	0-2h	0.00510946	2-5h	0.0502973	0-5h	0.0405425	Muscle free 13C (drink)	0-2h	0.00927626	2-5h	0.139081	0-5h	0.0996799
Pro-Carb	SG	06EIN	20.4	65.3997	10.2576	5.8	0.687285	76	133.187	9.9	244.717	45	107	75	20 g CAS + 60 g CHO	Plasma D5 (iv)	0-2h	0.0209104	2-5h	0.039675	0-5h	0.0321624	Muscle free D5 (iv)	0-2h	0.031685	2-5h	0.0601306	0-5h	0.0487409	Plasma 13C (drink)	0-2h	0.0116122	2-5h	0.04191	0-5h	0.0323188	Muscle free 13C (drink)	0-2h	0.0186393	2-5h	0.0841904	0-5h	0.0602057
Pro-Carb	SG	21ASN	21.5	56.9124	8.58135	6.1	1.3587	75	128.267	12.2	201.673	45	88.8	60	20 g CAS + 60 g CHO	Plasma D5 (iv)	0-2h	0.0151023	2-5h	0.0364786	0-5h	0.0276378	Muscle free D5 (iv)	0-2h	0.0194845	2-5h		0-5h		Plasma 13C (drink)	0-2h	0.0178497	2-5h	0.0831431	0-5h	0.0583565	Muscle free 13C (drink)	0-2h	0.0273724	2-5h		0-5h
Pro-Carb	SG	16CUE	14.9	51.9716	8.60255	5.5	0.407498	75	124.85	3.6	200.008	75	83.6	75	20 g CAS + 60 g CHO	Plasma D5 (iv)	0-2h	0.0276831	2-5h	0.0510732	0-5h	0.042462	Muscle free D5 (iv)	0-2h	0.0308753	2-5h	0.0663593	0-5h	0.0520506	Plasma 13C (drink)	0-2h	0.0932381	2-5h	0.103901	0-5h	0.0993868	Muscle free 13C (drink)	0-2h	0.112252	2-5h	0.142018	0-5h	0.128483
Pro-Carb	SG	17RNS	22.9	52.7995	8.4886	5.5	1.40449	74	108.894	20.6	179.556	300	63.3	90	20 g CAS + 60 g CHO	Plasma D5 (iv)	0-2h	0.0405653	2-5h	0.046791	0-5h	0.044124	Muscle free D5 (iv)	0-2h	0.0513247	2-5h	0.0612679	0-5h	0.0569488	Plasma 13C (drink)	0-2h	0.0444596	2-5h	0.041171	0-5h	0.0413099	Muscle free 13C (drink)	0-2h	0.0498854	2-5h	0.0718132	0-5h	0.064975
Pro-Carb	SG	23EWL	18.7	66.874	10.8505	6.4	0.831255	76	141.473	5	171.023	270	41.3	120	20 g CAS + 60 g CHO	Plasma D5 (iv)	0-2h	0.0239958	2-5h	0.0393875	0-5h	0.0330357	Muscle free D5 (iv)	0-2h	0.0371576	2-5h	0.0643502	0-5h	0.0528317	Plasma 13C (drink)	0-2h	0.000532236	2-5h	0.0561286	0-5h	0.0386337	Muscle free 13C (drink)	0-2h	0.000880775	2-5h	0.119866	0-5h	0.0759169
Pro-Carb	SG	30RNN	25.4	56.636	8.5405	6	0.879507	77	92.8091	4.1	183.207	240	38	120	20 g CAS + 60 g CHO	Plasma D5 (iv)	0-2h	0.0415613	2-5h	0.0541348	0-5h	0.0486976	Muscle free D5 (iv)	0-2h	0.0542302	2-5h	0.0706412	0-5h	0.0635444	Plasma 13C (drink)	0-2h	0.0551581	2-5h	0.0547556	0-5h	0.0542924	Muscle free 13C (drink)	0-2h	0.0988327	2-5h	0.111427	0-5h	0.106615
Pro-Carb	SG	35ELN	19.8	67.2249	10.4297	5.9	0.426439	72	135.417	3.7	262.844	30	56.2	30	20 g CAS + 60 g CHO	Plasma D5 (iv)	0-2h	0.0107337	2-5h	0.0356115	0-5h	0.0261035	Muscle free D5 (iv)	0-2h	0.0158719	2-5h	0.0524136	0-5h	0.0384864	Plasma 13C (drink)	0-2h	0.0295149	2-5h	0.0398758	0-5h	0.0355758	Muscle free 13C (drink)	0-2h	0.049414	2-5h	0.0630453	0-5h	0.0575863
Pro-Carb	SG	40OTZ	18.3	56.3057	8.91825	5.5	1.89036	72	144.995	15.3	199.487	240	176	30	20 g CAS + 60 g CHO	Plasma D5 (iv)	0-2h	0.0125308	2-5h	0.0391403	0-5h	0.0275847	Muscle free D5 (iv)	0-2h	0.0168988	2-5h	0.058429	0-5h	0.039489	Plasma 13C (drink)	0-2h	0.0513727	2-5h	0.0319419	0-5h	0.0385138	Muscle free 13C (drink)	0-2h	0.0682441	2-5h	0.0632881	0-5h	0.0656548
Pro-Carb	SG	33ELN	25.9	54.5707	8.79775	5.8	0.95057	82	113.948	7.7	246.34	45	111.9	45	20 g CAS + 60 g CHO	Plasma D5 (iv)	0-2h	0.0496252	2-5h	0.0414497	0-5h	0.043993	Muscle free D5 (iv)	0-2h	0.0521435	2-5h	0.0545441	0-5h	0.053433	Plasma 13C (drink)	0-2h	0.0557629	2-5h	0.0845525	0-5h	0.069341	Muscle free 13C (drink)	0-2h	0.0629028	2-5h	0.0882312	0-5h	0.075381
Pro-Carb	SG	52CRR	24.4	71.182	12.049	5.7	0.69979	71	119.139	4.1	163.733	15	44.8	30	20 g CAS + 60 g CHO	Plasma D5 (iv)	0-2h	0.0297721	2-5h		0-5h		Muscle free D5 (iv)	0-2h	0.040127	2-5h		0-5h		Plasma 13C (drink)	0-2h	0.238735	2-5h		0-5h		Muscle free 13C (drink)	0-2h	0.240678	2-5h		0-5h
CAS+	BW	GD01									201.6	15	29.89	15	20 g CAS															Plasma 13C (drink)	0-2h	0.0587326	2-6h	0.047901	0-6h	0.0522013	Muscle free 13C (drink)	0-2h	0.178599	2-6h	0.0662563	0-6h	0.220507
CAS+	BW	AL04									196.8	45	21.8	30	20 g CAS															Plasma 13C (drink)	0-2h	0.0304363	2-6h	0.077495	0-6h	0.055487	Muscle free 13C (drink)	0-2h	0.124672	2-6h	0.127193	0-6h	0.391865
CAS+	BW	JN07									187.3	30	30.5	15	20 g CAS															Plasma 13C (drink)	0-2h	0.038776	2-6h	0.0567386	0-6h	0.0497199	Muscle free 13C (drink)	0-2h	0.209278	2-6h	0.11454	0-6h	0.192618
CAS+	BW	AW11									319.2	30	32.3	30	20 g CAS															Plasma 13C (drink)	0-2h	0.0192968	2-6h	0.0546825	0-6h	0.0362895	Muscle free 13C (drink)	0-2h	0.0758218	2-6h	0.0750537	0-6h	0.277713
CAS+	BW	VH21									302.1	15	43.267	15	20 g CAS															Plasma 13C (drink)	0-2h	0.0276046	2-6h	0.0348003	0-6h	0.0314182	Muscle free 13C (drink)	0-2h	0.120404	2-6h	0.0551463	0-6h	0.193838
CAS+	BW	ES24									188.1	60	13.85	15	20 g CAS															Plasma 13C (drink)	0-2h		2-6h	0.0745178	0-6h	0.0411126	Muscle free 13C (drink)	0-2h	-0.013711	2-6h	0.15262	0-6h	0.299917
CAS+	BW	TF27									230.4	45	30.28	45	20 g CAS															Plasma 13C (drink)	0-2h	0.00790074	2-6h	0.0587287	0-6h	0.0357632	Muscle free 13C (drink)	0-2h	0.0328058	2-6h	0.105218	0-6h	0.269894
CAS+	BW	AS30									241.2	120	34.36	15	20 g CAS															Plasma 13C (drink)	0-2h		2-6h		0-6h	0.0271015	Muscle free 13C (drink)	0-2h		2-6h		0-6h	0.198654
CAS+	BW	MC31									219.6	45	29.7	15	20 g CAS															Plasma 13C (drink)	0-2h	0.0185024	2-6h	0.060661	0-6h	0.0427309	Muscle free 13C (drink)	0-2h	0.0796926	2-6h	0.120276	0-6h	0.262052
CAS+	BW	BD34									250.8	15	83.865	30	20 g CAS															Plasma 13C (drink)	0-2h	0.0295831	2-6h	0.0470837	0-6h	0.0405055	Muscle free 13C (drink)	0-2h	0.133621	2-6h	0.109118	0-6h	0.242618
CAS+	BW	LL40									215.3	45	33.935	30	20 g CAS															Plasma 13C (drink)	0-2h	0.0239788	2-6h	0.0510967	0-6h	0.0375519	Muscle free 13C (drink)	0-2h	0.0680438	2-6h	0.0614204	0-6h	0.3271
CAS+	BW	OJ48									226.3	150	23.152	30	20 g CAS															Plasma 13C (drink)	0-2h		2-6h	0.0516835	0-6h	0.0298056	Muscle free 13C (drink)	0-2h	-0.0134129	2-6h	0.0902764	0-6h	0.139693
CAS+LEU	BW	LW02									607.3	30	33.99	45	20 g CAS + 2.5 g LEU															Plasma 13C (drink)	0-2h	0.0443956	2-6h	0.0517788	0-6h	0.0488258	Muscle free 13C (drink)	0-2h	0.11792	2-6h	0.0800068	0-6h	0.384006
CAS+LEU	BW	LS05									590.7	60	33	15	20 g CAS + 2.5 g LEU															Plasma 13C (drink)	0-2h	0.0246264	2-6h	0.0637919	0-6h	0.0457274	Muscle free 13C (drink)	0-2h	0.105006	2-6h	0.108456	0-6h	0.307074
CAS+LEU	BW	NW08									597.2	45	51.1	45	20 g CAS + 2.5 g LEU															Plasma 13C (drink)	0-2h	0.0183233	2-6h	0.0351674	0-6h	0.0289544	Muscle free 13C (drink)	0-2h	0.0426452	2-6h	0.0542124	0-6h	0.143535
CAS+LEU	BW	JK19									134.1	45	87.257	45	20 g CAS + 2.5 g LEU															Plasma 13C (drink)	0-2h	0.0684181	2-6h	0.0444963	0-6h	0.0560231	Muscle free 13C (drink)	0-2h	0.262372	2-6h	0.0726454	0-6h	0.401476
CAS+LEU	BW	GB22									445.4	45	44.13	15	20 g CAS + 2.5 g LEU															Plasma 13C (drink)	0-2h	0.0382529	2-6h	0.0682841	0-6h	0.0547594	Muscle free 13C (drink)	0-2h	0.132238	2-6h	0.0864925	0-6h	0.207289
CAS+LEU	BW	HB25									77.6	15	48.851	30	20 g CAS + 2.5 g LEU															Plasma 13C (drink)	0-2h	0.0658135	2-6h	0.0560711	0-6h	0.0585936	Muscle free 13C (drink)	0-2h	0.130168	2-6h	0.0946648	0-6h	0.224564
CAS+LEU	BW	HE32									986.5	30	33.52	45	20 g CAS + 2.5 g LEU															Plasma 13C (drink)	0-2h	0.0314491	2-6h	0.0379083	0-6h	0.0356357	Muscle free 13C (drink)	0-2h	0.0945709	2-6h	0.0681313	0-6h	0.182392
CAS+LEU	BW	VB35									747.2	60	27.1	15	20 g CAS + 2.5 g LEU															Plasma 13C (drink)	0-2h	0.0219053	2-6h	0.0618386	0-6h	0.0451721	Muscle free 13C (drink)	0-2h	0.0841852	2-6h	0.11903	0-6h	0.30285
CAS+LEU	BW	RM36									771.2	30	34.109	45	20 g CAS + 2.5 g LEU															Plasma 13C (drink)	0-2h	0.0426727	2-6h	0.066228	0-6h	0.057162	Muscle free 13C (drink)	0-2h	0.153773	2-6h	0.156812	0-6h	0.571063
CAS+LEU	BW	UX38									722.3	30	248.9	30	20 g CAS + 2.5 g LEU															Plasma 13C (drink)	0-2h	0.0328875	2-6h	0.0513974	0-6h	0.0447202	Muscle free 13C (drink)	0-2h	0.108037	2-6h	0.105202	0-6h	0.342118
CAS+LEU	BW	PC45									876.7	45	83.735	45	20 g CAS + 2.5 g LEU															Plasma 13C (drink)	0-2h	0.0519011	2-6h	0.0507854	0-6h	0.051842	Muscle free 13C (drink)	0-2h	0.217164	2-6h	0.104283	0-6h	0.349919
CAS+LEU	BW	FH49									669.7	45	41.079	45	20 g CAS + 2.5 g LEU															Plasma 13C (drink)	0-2h	0.0654569	2-6h	0.0533552	0-6h	0.0569829	Muscle free 13C (drink)	0-2h	0.119694	2-6h	0.0911308	0-6h	0.429183
CAS+CHO	HH	LJ03									179.3	15	228.1	30	20 g CAS + 40 g CHO															Plasma 13C (drink)	0-2h	0.0303094	2-6h	0.0674849	0-6h	0.0557922	Muscle free 13C (drink)	0-2h	0.0681325	2-6h	0.119045	0-6h	0.351302
CAS+CHO	HH	SO06									195.2	120	104	60	20 g CAS + 40 g CHO															Plasma 13C (drink)	0-2h	0.00369601	2-6h	0.101118	0-6h	0.0638922	Muscle free 13C (drink)	0-2h	0.00636296	2-6h	0.118049	0-6h	0.508929
CAS+CHO	HH	PL09									263	300	124.2	30	20 g CAS + 40 g CHO															Plasma 13C (drink)	0-2h	0.0145021	2-6h	0.0304139	0-6h	0.0249925	Muscle free 13C (drink)	0-2h	0.0401652	2-6h	0.0589643	0-6h	0.153064
CAS+CHO	HH	HO20											101.4	30	20 g CAS + 40 g CHO															Plasma 13C (drink)	0-2h	0.0408352	2-6h	0.0651733	0-6h	0.0542722	Muscle free 13C (drink)	0-2h	0.0842274	2-6h	0.0727529	0-6h	0.60862
CAS+CHO	HH	JB23									223.2	30	155.645	30	20 g CAS + 40 g CHO															Plasma 13C (drink)	0-2h	0.0478586	2-6h	0.0402629	0-6h	0.0441521	Muscle free 13C (drink)	0-2h	0.182058	2-6h	0.0735278	0-6h	0.273875
CAS+CHO	HH	HH26									201.5	15	136.04	30	20 g CAS + 40 g CHO															Plasma 13C (drink)	0-2h	0.0256654	2-6h	0.0525045	0-6h	0.0436189	Muscle free 13C (drink)	0-2h	0.11254	2-6h	0.120155	0-6h	0.184573
CAS+CHO	HH	WA33									179.9	300	62.54	30	20 g CAS + 40 g CHO															Plasma 13C (drink)	0-2h	0.0390182	2-6h	0.0334842	0-6h	0.0354001	Muscle free 13C (drink)	0-2h	0.124588	2-6h	0.0685318	0-6h	0.224307
CAS+CHO	HH	PH37									192.7	150	135.43	30	20 g CAS + 40 g CHO															Plasma 13C (drink)	0-2h	0.027013	2-6h	0.0493906	0-6h	0.0410996	Muscle free 13C (drink)	0-2h	0.0647132	2-6h	0.0791155	0-6h	0.301178
CAS+CHO	HH	MG39									185.4	120	283.38	45	20 g CAS + 40 g CHO															Plasma 13C (drink)	0-2h	0.056513	2-6h	0.0321645	0-6h	0.0418649	Muscle free 13C (drink)	0-2h	0.137284	2-6h	0.0476778	0-6h	0.308759
CAS+CHO	HH	JW41									270.1	15	203.932	30	20 g CAS + 40 g CHO															Plasma 13C (drink)	0-2h	0.0299234	2-6h	0.0388339	0-6h	0.0339558	Muscle free 13C (drink)	0-2h	0.168983	2-6h	0.0455813	0-6h	0.191537
CAS+CHO	HH	GR43									204.1	270	107.093	45	20 g CAS + 40 g CHO															Plasma 13C (drink)	0-2h	0.0613367	2-6h	0.00255673	0-6h	0.0150376	Muscle free 13C (drink)	0-2h	0.311839	2-6h	0.00706941	0-6h	0.0464233
CAS+CHO	HH	AJ50									205.2	30	105.652	45	20 g CAS + 40 g CHO															Plasma 13C (drink)	0-2h	0.0806254	2-6h	0.0630929	0-6h	0.0711248	Muscle free 13C (drink)	0-2h	0.302359	2-6h	0.113834	0-6h	0.374039
TIFN-V (meat)	BP	1-BR06	13.2	53.2084			2.86444	61.3	89.5993	10	266	90	10.8	60	135 g Mince	Plasma D5 (iv)					0-6 h	0.0143967	Muscle free D5 (iv)					0-6 h	0.0269899
TIFN-V (meat)	BP	2-WL02	26.5	60.858			6.29689	82.8	97.2447	23	258	150	26.8	150	135 g Mince	Plasma D5 (iv)					0-6 h	0.0361688	Muscle free D5 (iv)					0-6 h	0.0521515
TIFN-V (meat)	BP	1-SP07	21.7	74.6199			4.07667	95.3	138.503	15	238	240	11.6	150	135 g Mince	Plasma D5 (iv)					0-6 h	0.0327603	Muscle free D5 (iv)					0-6 h	0.0394529
TIFN-V (meat)	BP	1-CA11	24.4	67.8132			5.16889	89.7	129.824	20	234	150	18.9	60	135 g Mince	Plasma D5 (iv)					0-6 h	0.0317905	Muscle free D5 (iv)					0-6 h	0.0457412
TIFN-V (meat)	BP	1-WE05	23.7	55.2412			3.68667	72.4	143.05	15	293	90	27.2	90	135 g Mince	Plasma D5 (iv)					0-6 h	0.0508063	Muscle free D5 (iv)					0-6 h	0.0628557
TIFN-V (meat)	BP	2-HB08	17.6	61.8824			2.83111	75.1	112.908	13	246	150	25.5	150	135 g Mince	Plasma D5 (iv)					0-6 h	0.023284	Muscle free D5 (iv)					0-6 h	0.0410776
TIFN-V (meat)	BP	1-WY01	26.1	62.9628			4.188	85.2	116.214	18	306	90	27.7	90	135 g Mince	Plasma D5 (iv)					0-6 h	0.023996	Muscle free D5 (iv)					0-6 h	0.0303246
TIFN-V (meat)	BP	2-HA14	17.3	72.776			4.37467	88	170.528	17	281	120	32.7	60	135 g Mince	Plasma D5 (iv)					0-6 h	0.0463303	Muscle free D5 (iv)					0-6 h	0.0470767
TIFN-V (meat)	BP	1-WL02	26.5	60.858			6.29689	73	99.7616	23	262.339	120	44.4	120	135 g Steak	Plasma D5 (iv)					0-6 h	0.0368171	Muscle free D5 (iv)					0-6 h	0.057202
TIFN-V (meat)	BP	2-SP07	21.7	74.6199			4.07667	77	143.232	15	238.569	180	13.4	180	135 g Steak	Plasma D5 (iv)					0-6 h		Muscle free D5 (iv)					0-6 h
TIFN-V (meat)	BP	1-DU03	17.3	57.063			3.32578	73	97.7179	14	201.917	240	19.6	180	135 g Steak	Plasma D5 (iv)					0-6 h	0.032454	Muscle free D5 (iv)					0-6 h	0.0435511
TIFN-V (meat)	BP	2-CA11	24.4	67.8132			5.16889	75	137.733	20	155.715	240	18.7	30	135 g Steak	Plasma D5 (iv)					0-6 h	0.0391011	Muscle free D5 (iv)					0-6 h	0.0608874
TIFN-V (meat)	BP	2-WE05	23.7	55.2412			3.68667	80	127.759	15	253.466	180	26.6	150	135 g Steak	Plasma D5 (iv)					0-6 h	0.0450794	Muscle free D5 (iv)					0-6 h	0.0641476
TIFN-V (meat)	BP	1-HB08	17.6	61.8824			2.83111	79	114.35	13	188.367	150	22.2	90	135 g Steak	Plasma D5 (iv)					0-6 h	0.0324954	Muscle free D5 (iv)					0-6 h	0.0438596
TIFN-V (meat)	BP	2-WY01	26.1	62.9628			4.188	75	126.707	18	263.998	120	27.2	60	135 g Steak	Plasma D5 (iv)					0-6 h		Muscle free D5 (iv)					0-6 h
TIFN-V (meat)	BP	1-HA14	17.3	72.776			4.37467	65	140.101	17	282.124	150	26.3	60	135 g Steak	Plasma D5 (iv)					0-6 h	0.0196346	Muscle free D5 (iv)					0-6 h	0.0236907
			FSR

## Sheet: Young - Ex stimulated
Young - resistance exercise stimulated FSR
Study	Researcher	Subject code	Exercise	Feeding?	Precursor	Duration	FSR	Precursor	Duration	FSR
Single fibre study	RKO	IAU	45m min Resistance	Standard breakfast	Plasma 13C (iv)	0-6 h	0.0789261	Muscle free 13C (iv)	0-6 h	0.0850038
Single fibre study	RKO	MVE	45m min Resistance	Standard breakfast	Plasma 13C (iv)	0-6 h	0.0672122	Muscle free 13C (iv)	0-6 h	0.0946951
Single fibre study	RKO	GGR	45m min Resistance	Standard breakfast	Plasma 13C (iv)	0-6 h	0.0601287	Muscle free 13C (iv)	0-6 h	0.0752988
Single fibre study	RKO	TKU	45m min Resistance	Standard breakfast	Plasma 13C (iv)	0-6 h		Muscle free 13C (iv)	0-6 h
Single fibre study	RKO	GHU	45m min Resistance	Standard breakfast	Plasma 13C (iv)	0-6 h	0.071517	Muscle free 13C (iv)	0-6 h	0.103364
Single fibre study	RKO	DHE	45m min Resistance	Standard breakfast	Plasma 13C (iv)	0-6 h	0.0753462	Muscle free 13C (iv)	0-6 h	0.109867
Single fibre study	RKO	NJA	45m min Resistance	Standard breakfast	Plasma 13C (iv)	0-6 h	0.0710915	Muscle free 13C (iv)	0-6 h	0.0938628
Single fibre study	RKO	GSE	45m min Resistance	Standard breakfast	Plasma 13C (iv)	0-6 h	0.0690726	Muscle free 13C (iv)	0-6 h	0.0951064
Single fibre study	RKO	JSC	45m min Resistance	Standard breakfast	Plasma 13C (iv)	0-6 h	0.054619	Muscle free 13C (iv)	0-6 h	0.0720151
							0.0684892			0.0911516
Study	Researcher	Subject code	Exercise	Feeding?	Precursor	Duration	FSR	Precursor	Duration	FSR
One leg MSSE Wittard paper	RKO	GBO	45 min Resistance	Standard breakfast	Plasma 13C (iv)	0-6 h	0.0868269	Muscle free 13C (iv)	0-6 h	0.0964113
One leg MSSE Wittard paper	RKO	RKO	45 min Resistance	Standard breakfast	Plasma 13C (iv)	0-6 h	0.0560165	Muscle free 13C (iv)	0-6 h	0.0849199
One leg MSSE Wittard paper	RKO	JHO	45 min Resistance	Standard breakfast	Plasma 13C (iv)	0-6 h	0.0601834	Muscle free 13C (iv)	0-6 h	0.086182
One leg MSSE Wittard paper	RKO	JCA	45 min Resistance	Standard breakfast	Plasma 13C (iv)	0-6 h	0.0736207	Muscle free 13C (iv)	0-6 h	0.0756533
One leg MSSE Wittard paper	RKO	JZO	45 min Resistance	Standard breakfast	Plasma 13C (iv)	0-6 h	0.0664504	Muscle free 13C (iv)	0-6 h	0.102663
One leg MSSE Wittard paper	RKO	BST	45 min Resistance	Standard breakfast	Plasma 13C (iv)	0-6 h	0.064474	Muscle free 13C (iv)	0-6 h	0.099052
One leg MSSE Wittard paper	RKO	JMO	45 min Resistance	Standard breakfast	Plasma 13C (iv)	0-6 h	0.0884232	Muscle free 13C (iv)	0-6 h	0.133289
One leg MSSE Wittard paper	RKO	TVE	45 min Resistance	Standard breakfast	Plasma 13C (iv)	0-6 h	0.0673349	Muscle free 13C (iv)	0-6 h	0.101391
One leg MSSE Wittard paper	RKO	EGR	45 min Resistance	Standard breakfast	Plasma 13C (iv)	0-6 h	0.0741072	Muscle free 13C (iv)	0-6 h	0.0835689
One leg MSSE Wittard paper	RKO	DTW	45 min Resistance	Standard breakfast	Plasma 13C (iv)	0-6 h	0.0833596	Muscle free 13C (iv)	0-6 h	0.115979
							0.0720797			0.097911
Study	Researcher	Subject code	Exercise	Feeding?	Precursor	Duration	FSR	Precursor	Duration	FSR
AJP Koopman PRO-CHO study	RKO	KBA	60 min Resistance	continuous WHE	Plasma 13C (iv)	0-6 h	0.117231	Muscle free 13C (iv)	0-6 h	0.165412
AJP Koopman PRO-CHO study	RKO	TPR	60 min Resistance	continuous WHE	Plasma 13C (iv)	0-6 h		Muscle free 13C (iv)	0-6 h
AJP Koopman PRO-CHO study	RKO	SPA	60 min Resistance	continuous WHE	Plasma 13C (iv)	0-6 h	0.0785385	Muscle free 13C (iv)	0-6 h	0.0779912
AJP Koopman PRO-CHO study	RKO	CAL	60 min Resistance	continuous WHE	Plasma 13C (iv)	0-6 h	0.0963756	Muscle free 13C (iv)	0-6 h	0.0909186
AJP Koopman PRO-CHO study	RKO	EFR	60 min Resistance	continuous WHE	Plasma 13C (iv)	0-6 h	0.0983843	Muscle free 13C (iv)	0-6 h	0.112251
AJP Koopman PRO-CHO study	RKO	LHE	60 min Resistance	continuous WHE	Plasma 13C (iv)	0-6 h	0.106782	Muscle free 13C (iv)	0-6 h	0.0954511
AJP Koopman PRO-CHO study	RKO	NCR	60 min Resistance	continuous WHE	Plasma 13C (iv)	0-6 h	0.174543	Muscle free 13C (iv)	0-6 h	0.126972
AJP Koopman PRO-CHO study	RKO	MPR	60 min Resistance	continuous WHE	Plasma 13C (iv)	0-6 h	0.103951	Muscle free 13C (iv)	0-6 h	0.123175
AJP Koopman PRO-CHO study	RKO	KHE	60 min Resistance	continuous WHE	Plasma 13C (iv)	0-6 h	0.0629249	Muscle free 13C (iv)	0-6 h	0.089796
AJP Koopman PRO-CHO study	RKO	JCO	60 min Resistance	continuous WHE	Plasma 13C (iv)	0-6 h	0.100889	Muscle free 13C (iv)	0-6 h	0.111881
AJP Koopman PRO-CHO study	RKO	FBO	60 min Resistance	continuous WHE	Plasma 13C (iv)	0-6 h	0.0902511	Muscle free 13C (iv)	0-6 h	0.158027
AJP Koopman PRO-CHO study	RKO	JKI	60 min Resistance	continuous WHE	Plasma 13C (iv)	0-6 h	0.0725623	Muscle free 13C (iv)	0-6 h	0.102783
AJP Koopman PRO-CHO study	RKO	KBA	60 min Resistance	continuous WHE+CHO (low)	Plasma 13C (iv)	0-6 h	0.186534	Muscle free 13C (iv)	0-6 h	0.224949
AJP Koopman PRO-CHO study	RKO	TPR	60 min Resistance	continuous WHE+CHO (low)	Plasma 13C (iv)	0-6 h		Muscle free 13C (iv)	0-6 h
AJP Koopman PRO-CHO study	RKO	SPA	60 min Resistance	continuous WHE+CHO (low)	Plasma 13C (iv)	0-6 h	0.077453	Muscle free 13C (iv)	0-6 h	0.0979631
AJP Koopman PRO-CHO study	RKO	CAL	60 min Resistance	continuous WHE+CHO (low)	Plasma 13C (iv)	0-6 h	0.102048	Muscle free 13C (iv)	0-6 h	0.113005
AJP Koopman PRO-CHO study	RKO	EFR	60 min Resistance	continuous WHE+CHO (low)	Plasma 13C (iv)	0-6 h	0.0893938	Muscle free 13C (iv)	0-6 h	0.0951558
AJP Koopman PRO-CHO study	RKO	LHE	60 min Resistance	continuous WHE+CHO (low)	Plasma 13C (iv)	0-6 h	0.0883037	Muscle free 13C (iv)	0-6 h	0.107702
AJP Koopman PRO-CHO study	RKO	NCR	60 min Resistance	continuous WHE+CHO (low)	Plasma 13C (iv)	0-6 h	0.0908376	Muscle free 13C (iv)	0-6 h	0.107153
AJP Koopman PRO-CHO study	RKO	MPR	60 min Resistance	continuous WHE+CHO (low)	Plasma 13C (iv)	0-6 h	0.114126	Muscle free 13C (iv)	0-6 h	0.130626
AJP Koopman PRO-CHO study	RKO	KHE	60 min Resistance	continuous WHE+CHO (low)	Plasma 13C (iv)	0-6 h	0.0987934	Muscle free 13C (iv)	0-6 h	0.12775
AJP Koopman PRO-CHO study	RKO	JCO	60 min Resistance	continuous WHE+CHO (low)	Plasma 13C (iv)	0-6 h	0.0771069	Muscle free 13C (iv)	0-6 h	0.121674
AJP Koopman PRO-CHO study	RKO	FBO	60 min Resistance	continuous WHE+CHO (low)	Plasma 13C (iv)	0-6 h	0.117668	Muscle free 13C (iv)	0-6 h	0.121076
AJP Koopman PRO-CHO study	RKO	JKI	60 min Resistance	continuous WHE+CHO (low)	Plasma 13C (iv)	0-6 h	0.0968078	Muscle free 13C (iv)	0-6 h	0.103314
AJP Koopman PRO-CHO study	RKO	KBA	60 min Resistance	continuous WHE+CHO (high)	Plasma 13C (iv)	0-6 h	0.134566	Muscle free 13C (iv)	0-6 h	0.153731
AJP Koopman PRO-CHO study	RKO	TPR	60 min Resistance	continuous WHE+CHO (high)	Plasma 13C (iv)	0-6 h		Muscle free 13C (iv)	0-6 h
AJP Koopman PRO-CHO study	RKO	SPA	60 min Resistance	continuous WHE+CHO (high)	Plasma 13C (iv)	0-6 h	0.148885	Muscle free 13C (iv)	0-6 h	0.161729
AJP Koopman PRO-CHO study	RKO	CAL	60 min Resistance	continuous WHE+CHO (high)	Plasma 13C (iv)	0-6 h	0.156518	Muscle free 13C (iv)	0-6 h	0.195559
AJP Koopman PRO-CHO study	RKO	EFR	60 min Resistance	continuous WHE+CHO (high)	Plasma 13C (iv)	0-6 h	0.0894804	Muscle free 13C (iv)	0-6 h	0.0916409
AJP Koopman PRO-CHO study	RKO	LHE	60 min Resistance	continuous WHE+CHO (high)	Plasma 13C (iv)	0-6 h	0.090056	Muscle free 13C (iv)	0-6 h	0.089946
AJP Koopman PRO-CHO study	RKO	NCR	60 min Resistance	continuous WHE+CHO (high)	Plasma 13C (iv)	0-6 h	0.0799188	Muscle free 13C (iv)	0-6 h	0.0851165
AJP Koopman PRO-CHO study	RKO	MPR	60 min Resistance	continuous WHE+CHO (high)	Plasma 13C (iv)	0-6 h	0.10051	Muscle free 13C (iv)	0-6 h	0.108821
AJP Koopman PRO-CHO study	RKO	KHE	60 min Resistance	continuous WHE+CHO (high)	Plasma 13C (iv)	0-6 h	0.168422	Muscle free 13C (iv)	0-6 h	0.220432
AJP Koopman PRO-CHO study	RKO	JCO	60 min Resistance	continuous WHE+CHO (high)	Plasma 13C (iv)	0-6 h	0.101951	Muscle free 13C (iv)	0-6 h	0.110893
AJP Koopman PRO-CHO study	RKO	FBO	60 min Resistance	continuous WHE+CHO (high)	Plasma 13C (iv)	0-6 h	0.0860089	Muscle free 13C (iv)	0-6 h	0.101073
AJP Koopman PRO-CHO study	RKO	JKI	60 min Resistance	continuous WHE+CHO (high)	Plasma 13C (iv)	0-6 h	0.0942116	Muscle free 13C (iv)	0-6 h	0.111934
Study	Researcher	Subject code	Exercise	Feeding?	Precursor	Duration	FSR	Precursor	Duration	FSR
LEU study in AJCN 2006 Koopman	RKO	WSP	30 min ADL	continuous CHO	Plasma 13C (iv)	0-6 h	0.0661483	Muscle free 13C (iv)	0-6 h	0.0875672
LEU study in AJCN 2006 Koopman	RKO	EDU	30 min ADL	continuous CHO	Plasma 13C (iv)	0-6 h	0.0550621	Muscle free 13C (iv)	0-6 h	0.0949339
LEU study in AJCN 2006 Koopman	RKO	KHE	30 min ADL	continuous CHO	Plasma 13C (iv)	0-6 h	0.0608339	Muscle free 13C (iv)	0-6 h	0.0891811
LEU study in AJCN 2006 Koopman	RKO	MDE	30 min ADL	continuous CHO	Plasma 13C (iv)	0-6 h	0.0407041	Muscle free 13C (iv)	0-6 h	0.0555272
LEU study in AJCN 2006 Koopman	RKO	JEL	30 min ADL	continuous CHO	Plasma 13C (iv)	0-6 h	0.0769489	Muscle free 13C (iv)	0-6 h	0.142908
LEU study in AJCN 2006 Koopman	RKO	NCR	30 min ADL	continuous CHO	Plasma 13C (iv)	0-6 h	0.0630936	Muscle free 13C (iv)	0-6 h	0.107987
LEU study in AJCN 2006 Koopman	RKO	SPA	30 min ADL	continuous CHO	Plasma 13C (iv)	0-6 h	0.0739486	Muscle free 13C (iv)	0-6 h	0.112642
LEU study in AJCN 2006 Koopman	RKO	KVB	30 min ADL	continuous CHO	Plasma 13C (iv)	0-6 h	0.0417325	Muscle free 13C (iv)	0-6 h	0.071773
LEU study in AJCN 2006 Koopman	RKO	WSP	30 min ADL	continuous CHO+WHE+LEU	Plasma 13C (iv)	0-6 h	0.0734144	Muscle free 13C (iv)	0-6 h	0.134448
LEU study in AJCN 2006 Koopman	RKO	EDU	30 min ADL	continuous CHO+WHE+LEU	Plasma 13C (iv)	0-6 h	0.0691212	Muscle free 13C (iv)	0-6 h	0.103737
LEU study in AJCN 2006 Koopman	RKO	KHE	30 min ADL	continuous CHO+WHE+LEU	Plasma 13C (iv)	0-6 h	0.0975216	Muscle free 13C (iv)	0-6 h	0.20718
LEU study in AJCN 2006 Koopman	RKO	MDE	30 min ADL	continuous CHO+WHE+LEU	Plasma 13C (iv)	0-6 h	0.101154	Muscle free 13C (iv)	0-6 h	0.132304
LEU study in AJCN 2006 Koopman	RKO	JEL	30 min ADL	continuous CHO+WHE+LEU	Plasma 13C (iv)	0-6 h	0.100892	Muscle free 13C (iv)	0-6 h	0.170499
LEU study in AJCN 2006 Koopman	RKO	NCR	30 min ADL	continuous CHO+WHE+LEU	Plasma 13C (iv)	0-6 h	0.0659654	Muscle free 13C (iv)	0-6 h	0.10391
LEU study in AJCN 2006 Koopman	RKO	SPA	30 min ADL	continuous CHO+WHE+LEU	Plasma 13C (iv)	0-6 h	0.0735619	Muscle free 13C (iv)	0-6 h	0.0910715
LEU study in AJCN 2006 Koopman	RKO	KVB	30 min ADL	continuous CHO+WHE+LEU	Plasma 13C (iv)	0-6 h	0.0756894	Muscle free 13C (iv)	0-6 h	0.134366
Study	Researcher	Subject code	Exercise	Feeding?	Precursor	Duration	FSR	Precursor	Duration	FSR
AMJPhys 2005 Koopman	RKO	RM	45 min Resistance	continuous CHO	Plasma 13C (iv)	0-6 h	0.0646472	Muscle free 13C (iv)	0-6 h	0.0982361
AMJPhys 2005 Koopman	RKO	JS	45 min Resistance	continuous CHO	Plasma 13C (iv)	0-6 h	0.0432685	Muscle free 13C (iv)	0-6 h	0.0636981
AMJPhys 2005 Koopman	RKO	JN	45 min Resistance	continuous CHO	Plasma 13C (iv)	0-6 h	0.0902061	Muscle free 13C (iv)	0-6 h	0.127196
AMJPhys 2005 Koopman	RKO	BJ	45 min Resistance	continuous CHO	Plasma 13C (iv)	0-6 h	0.0374555	Muscle free 13C (iv)	0-6 h	0.157498
AMJPhys 2005 Koopman	RKO	KL	45 min Resistance	continuous CHO	Plasma 13C (iv)	0-6 h	0.103213	Muscle free 13C (iv)	0-6 h	0.103674
AMJPhys 2005 Koopman	RKO	KE	45 min Resistance	continuous CHO	Plasma 13C (iv)	0-6 h	0.0490843	Muscle free 13C (iv)	0-6 h	0.075867
AMJPhys 2005 Koopman	RKO	RiM	45 min Resistance	continuous CHO	Plasma 13C (iv)	0-6 h	0.053348	Muscle free 13C (iv)	0-6 h	0.0944114
AMJPhys 2005 Koopman	RKO	HF	45 min Resistance	continuous CHO	Plasma 13C (iv)	0-6 h	0.0428792	Muscle free 13C (iv)	0-6 h	0.061373
AMJPhys 2005 Koopman	RKO	RM	45 min Resistance	continuous CHO+WHE	Plasma 13C (iv)	0-6 h	0.0344383	Muscle free 13C (iv)	0-6 h	0.051666
AMJPhys 2005 Koopman	RKO	JS	45 min Resistance	continuous CHO+WHE	Plasma 13C (iv)	0-6 h	0.0914413	Muscle free 13C (iv)	0-6 h	0.126642
AMJPhys 2005 Koopman	RKO	JN	45 min Resistance	continuous CHO+WHE	Plasma 13C (iv)	0-6 h	0.0794652	Muscle free 13C (iv)	0-6 h	0.092278
AMJPhys 2005 Koopman	RKO	BJ	45 min Resistance	continuous CHO+WHE	Plasma 13C (iv)	0-6 h	0.0661128	Muscle free 13C (iv)	0-6 h	0.114881
AMJPhys 2005 Koopman	RKO	KL	45 min Resistance	continuous CHO+WHE	Plasma 13C (iv)	0-6 h	0.102761	Muscle free 13C (iv)	0-6 h	0.12008
AMJPhys 2005 Koopman	RKO	KE	45 min Resistance	continuous CHO+WHE	Plasma 13C (iv)	0-6 h	0.134384	Muscle free 13C (iv)	0-6 h	0.220223
AMJPhys 2005 Koopman	RKO	RiM	45 min Resistance	continuous CHO+WHE	Plasma 13C (iv)	0-6 h	0.0825035	Muscle free 13C (iv)	0-6 h	0.164093
AMJPhys 2005 Koopman	RKO	HF	45 min Resistance	continuous CHO+WHE	Plasma 13C (iv)	0-6 h	0.0650982	Muscle free 13C (iv)	0-6 h	0.10546
AMJPhys 2005 Koopman	RKO	RM	45 min Resistance	continuous CHO+WHE+LEU	Plasma 13C (iv)	0-6 h	0.0724309	Muscle free 13C (iv)	0-6 h	0.101285
AMJPhys 2005 Koopman	RKO	JS	45 min Resistance	continuous CHO+WHE+LEU	Plasma 13C (iv)	0-6 h	0.106076	Muscle free 13C (iv)	0-6 h	0.141261
AMJPhys 2005 Koopman	RKO	JN	45 min Resistance	continuous CHO+WHE+LEU	Plasma 13C (iv)	0-6 h	0.0938118	Muscle free 13C (iv)	0-6 h	0.0962728
AMJPhys 2005 Koopman	RKO	BJ	45 min Resistance	continuous CHO+WHE+LEU	Plasma 13C (iv)	0-6 h	0.0946616	Muscle free 13C (iv)	0-6 h	0.14025
AMJPhys 2005 Koopman	RKO	KL	45 min Resistance	continuous CHO+WHE+LEU	Plasma 13C (iv)	0-6 h	0.111575	Muscle free 13C (iv)	0-6 h	0.12079
AMJPhys 2005 Koopman	RKO	KE	45 min Resistance	continuous CHO+WHE+LEU	Plasma 13C (iv)	0-6 h	0.105808	Muscle free 13C (iv)	0-6 h	0.135938
AMJPhys 2005 Koopman	RKO	RiM	45 min Resistance	continuous CHO+WHE+LEU	Plasma 13C (iv)	0-6 h	0.0995216	Muscle free 13C (iv)	0-6 h	0.138683
AMJPhys 2005 Koopman	RKO	HF	45 min Resistance	continuous CHO+WHE+LEU	Plasma 13C (iv)	0-6 h	0.0790586	Muscle free 13C (iv)	0-6 h	0.128434

## Sheet: Old - Ex stimulated
Old - exercise stimulated FSR
Study	Researcher	Subject code	Exercise	Feeding?	Precursor	Duration	FSR	Precursor	Duration	FSR
LEU study in BJN 2008 Koopman	RKO	PLE	30 min ADL	continuous CHO+WHE	Plasma 13C (iv)	0-6 h	0.0700889	Muscle free 13C (iv)	0-6 h	0.105919
LEU study in BJN 2008 Koopman	RKO	ROE	30 min ADL	continuous CHO+WHE	Plasma 13C (iv)	0-6 h	0.0998244	Muscle free 13C (iv)	0-6 h	0.119097
LEU study in BJN 2008 Koopman	RKO	MUS	30 min ADL	continuous CHO+WHE	Plasma 13C (iv)	0-6 h	0.0609245	Muscle free 13C (iv)	0-6 h	0.088213
LEU study in BJN 2008 Koopman	RKO	DEN	30 min ADL	continuous CHO+WHE	Plasma 13C (iv)	0-6 h	0.0712951	Muscle free 13C (iv)	0-6 h	0.0824017
LEU study in BJN 2008 Koopman	RKO	WEI	30 min ADL	continuous CHO+WHE	Plasma 13C (iv)	0-6 h	0.106763	Muscle free 13C (iv)	0-6 h	0.138631
LEU study in BJN 2008 Koopman	RKO	HOR	30 min ADL	continuous CHO+WHE	Plasma 13C (iv)	0-6 h	0.0773102	Muscle free 13C (iv)	0-6 h	0.100413
LEU study in BJN 2008 Koopman	RKO	GUN	30 min ADL	continuous CHO+WHE	Plasma 13C (iv)	0-6 h	0.0962517	Muscle free 13C (iv)	0-6 h	0.144789
LEU study in BJN 2008 Koopman	RKO	ORB	30 min ADL	continuous CHO+WHE	Plasma 13C (iv)	0-6 h	0.0700022	Muscle free 13C (iv)	0-6 h	0.0874533
							0.0815576			0.108365
LEU study in BJN 2008 Koopman	RKO	PLE	30 min ADL	continuous CHO+WHE+LEU	Plasma 13C (iv)	0-6 h	0.0931648	Muscle free 13C (iv)	0-6 h	0.0937722
LEU study in BJN 2008 Koopman	RKO	ROE	30 min ADL	continuous CHO+WHE+LEU	Plasma 13C (iv)	0-6 h	0.078113	Muscle free 13C (iv)	0-6 h	0.0919184
LEU study in BJN 2008 Koopman	RKO	MUS	30 min ADL	continuous CHO+WHE+LEU	Plasma 13C (iv)	0-6 h	0.0698279	Muscle free 13C (iv)	0-6 h	0.0843071
LEU study in BJN 2008 Koopman	RKO	DEN	30 min ADL	continuous CHO+WHE+LEU	Plasma 13C (iv)	0-6 h	0.0844464	Muscle free 13C (iv)	0-6 h	0.120828
LEU study in BJN 2008 Koopman	RKO	WEI	30 min ADL	continuous CHO+WHE+LEU	Plasma 13C (iv)	0-6 h	0.0929153	Muscle free 13C (iv)	0-6 h	0.131526
LEU study in BJN 2008 Koopman	RKO	HOR	30 min ADL	continuous CHO+WHE+LEU	Plasma 13C (iv)	0-6 h	0.0688175	Muscle free 13C (iv)	0-6 h	0.1024
LEU study in BJN 2008 Koopman	RKO	GUN	30 min ADL	continuous CHO+WHE+LEU	Plasma 13C (iv)	0-6 h	0.0720261	Muscle free 13C (iv)	0-6 h	0.089984
LEU study in BJN 2008 Koopman	RKO	ORB	30 min ADL	continuous CHO+WHE+LEU	Plasma 13C (iv)	0-6 h	0.0851411	Muscle free 13C (iv)	0-6 h	0.103125
							0.0805565			0.102233
LEU study in AJCN 2006 Koopman	RKO	HOR	30 min ADL	continuous CHO	Plasma 13C (iv)	0-6 h	0.0370754	Muscle free 13C (iv)	0-6 h	0.0669718
LEU study in AJCN 2006 Koopman	RKO	BOE	30 min ADL	continuous CHO	Plasma 13C (iv)	0-6 h		Muscle free 13C (iv)	0-6 h
LEU study in AJCN 2006 Koopman	RKO	GUN	30 min ADL	continuous CHO	Plasma 13C (iv)	0-6 h	0.0421784	Muscle free 13C (iv)	0-6 h	0.0711913
LEU study in AJCN 2006 Koopman	RKO	ORB	30 min ADL	continuous CHO	Plasma 13C (iv)	0-6 h	0.0521942	Muscle free 13C (iv)	0-6 h	0.0782359
LEU study in AJCN 2006 Koopman	RKO	AAR	30 min ADL	continuous CHO	Plasma 13C (iv)	0-6 h	0.040656	Muscle free 13C (iv)	0-6 h	0.103884
LEU study in AJCN 2006 Koopman	RKO	DJO	30 min ADL	continuous CHO	Plasma 13C (iv)	0-6 h	0.0382022	Muscle free 13C (iv)	0-6 h	0.0639139
LEU study in AJCN 2006 Koopman	RKO	COL	30 min ADL	continuous CHO	Plasma 13C (iv)	0-6 h	0.0333412	Muscle free 13C (iv)	0-6 h	0.0520237
LEU study in AJCN 2006 Koopman	RKO	HOO	30 min ADL	continuous CHO	Plasma 13C (iv)	0-6 h	0.0540661	Muscle free 13C (iv)	0-6 h	0.0962938
LEU study in AJCN 2006 Koopman	RKO	HOR	30 min ADL	continuous CHO+WHE+LEU	Plasma 13C (iv)	0-6 h	0.0621367	Muscle free 13C (iv)	0-6 h	0.0940028
LEU study in AJCN 2006 Koopman	RKO	BOE	30 min ADL	continuous CHO+WHE+LEU	Plasma 13C (iv)	0-6 h		Muscle free 13C (iv)	0-6 h
LEU study in AJCN 2006 Koopman	RKO	GUN	30 min ADL	continuous CHO+WHE+LEU	Plasma 13C (iv)	0-6 h	0.0637474	Muscle free 13C (iv)	0-6 h	0.0907783
LEU study in AJCN 2006 Koopman	RKO	ORB	30 min ADL	continuous CHO+WHE+LEU	Plasma 13C (iv)	0-6 h	0.10407	Muscle free 13C (iv)	0-6 h	0.142522
LEU study in AJCN 2006 Koopman	RKO	AAR	30 min ADL	continuous CHO+WHE+LEU	Plasma 13C (iv)	0-6 h	0.0713761	Muscle free 13C (iv)	0-6 h	0.0929891
LEU study in AJCN 2006 Koopman	RKO	DJO	30 min ADL	continuous CHO+WHE+LEU	Plasma 13C (iv)	0-6 h	0.0544195	Muscle free 13C (iv)	0-6 h	0.0800369
LEU study in AJCN 2006 Koopman	RKO	COL	30 min ADL	continuous CHO+WHE+LEU	Plasma 13C (iv)	0-6 h	0.0612289	Muscle free 13C (iv)	0-6 h	0.0978276
LEU study in AJCN 2006 Koopman	RKO	HOO	30 min ADL	continuous CHO+WHE+LEU	Plasma 13C (iv)	0-6 h	0.0842241	Muscle free 13C (iv)	0-6 h	0.116687

## Sheet: Overnight
Overnight FSR
Study	Researcher	Subject Code	Precursor	Duration	FSR	Precursor	Duration	FSR	Precursor	Duration	FSR	∆ incorporation	Precursor	Duration	FSR
Overnight (OLD)-L-casein	BGR	B07	Plasma D5 (iv)	0-8 hr	0.0395684	Muscle free D5 (iv)	0-8 hr	0.0843161	Plasma 13C (NG)	0-8 hr	0.0352062	9.77663e-05	Muscle free 13C (NG)	0-8 hr	0.0893096
Overnight (OLD)-L-casein	BGR	B04	Plasma D5 (iv)	0-8 hr	0.0500503	Muscle free D5 (iv)	0-8 hr	0.0900185	Plasma 13C (NG)	0-8 hr	0.0620107	0.000210271	Muscle free 13C (NG)	0-8 hr	0.291466
Overnight (OLD)-L-casein	BGR	B08	Plasma D5 (iv)	0-8 hr	0.0336612	Muscle free D5 (iv)	0-8 hr	0.0647017	Plasma 13C (NG)	0-8 hr	0.0523386	0.00016696	Muscle free 13C (NG)	0-8 hr	0.159525
Overnight (OLD)-L-casein	BGR	W16	Plasma D5 (iv)	0-8 hr	0.0447182	Muscle free D5 (iv)	0-8 hr	0.0890434	Plasma 13C (NG)	0-8 hr	0.0433855	0.00012706	Muscle free 13C (NG)	0-8 hr	0.0989459
Overnight (OLD)-L-casein	BGR	K18	Plasma D5 (iv)	0-8 hr	0.0519378	Muscle free D5 (iv)	0-8 hr	0.110636	Plasma 13C (NG)	0-8 hr	0.0708069	0.000167455	Muscle free 13C (NG)	0-8 hr	0.225331
Overnight (OLD)-L-casein	BGR	V12	Plasma D5 (iv)	0-8 hr	0.0439436	Muscle free D5 (iv)	0-8 hr	0.104403	Plasma 13C (NG)	0-8 hr	0.0440772	0.000126533	Muscle free 13C (NG)	0-8 hr	0.198221
Overnight (OLD)-L-casein	BGR	S21	Plasma D5 (iv)	0-8 hr	0.0546414	Muscle free D5 (iv)	0-8 hr	0.111455	Plasma 13C (NG)	0-8 hr	0.079304	0.000204684	Muscle free 13C (NG)	0-8 hr	0.329097
Overnight (OLD)-L-casein	BGR	L20	Plasma D5 (iv)	0-8 hr	0.0444932	Muscle free D5 (iv)	0-8 hr	0.0901417	Plasma 13C (NG)	0-8 hr	0.0795248	0.000188065	Muscle free 13C (NG)	0-8 hr	0.313185
					0.0453768			0.0930895
Overnight (OLD)-placebo	BGR	P02	Plasma D5 (iv)	0-8 hr	0.0216153	Muscle free D5 (iv)	0-8 hr	0.0654691
Overnight (OLD)-placebo	BGR	B05	Plasma D5 (iv)	0-8 hr	0.0292221	Muscle free D5 (iv)	0-8 hr	0.0662152
Overnight (OLD)-placebo	BGR	H01	Plasma D5 (iv)	0-8 hr	0.0233304	Muscle free D5 (iv)	0-8 hr	0.056031
Overnight (OLD)-placebo	BGR	V09	Plasma D5 (iv)	0-8 hr	0.0280858	Muscle free D5 (iv)	0-8 hr	0.0781505
Overnight (OLD)-placebo	BGR	H19	Plasma D5 (iv)	0-8 hr	0.0277476	Muscle free D5 (iv)	0-8 hr	0.0685135
Overnight (OLD)-placebo	BGR	J14	Plasma D5 (iv)	0-8 hr	0.0335006	Muscle free D5 (iv)	0-8 hr	0.0752514
Overnight (OLD)-placebo	BGR	W13	Plasma D5 (iv)	0-8 hr	0.0296057	Muscle free D5 (iv)	0-8 hr	0.0941236
Overnight (OLD)-placebo	BGR	T17	Plasma D5 (iv)	0-8 hr	0.038017	Muscle free D5 (iv)	0-8 hr	0.10415
					0.0288906			0.075988
Overnight (YOUNG)-casein	PRE	PP1.1	Plasma D5 (iv)	0-7.5 hr	0.0682638	Muscle free D5 (iv)	0-7.5 hr
Overnight (YOUNG)-casein	PRE	PP1.5	Plasma D5 (iv)	0-7.5 hr	0.0686777	Muscle free D5 (iv)	0-7.5 hr	0.0742115
Overnight (YOUNG)-casein	PRE	PP1.7	Plasma D5 (iv)	0-7.5 hr	0.0657733	Muscle free D5 (iv)	0-7.5 hr	0.0790678
Overnight (YOUNG)-casein	PRE	PP1.8	Plasma D5 (iv)	0-7.5 hr	0.0541598	Muscle free D5 (iv)	0-7.5 hr	0.0655275
Overnight (YOUNG)-casein	PRE	PP1.11	Plasma D5 (iv)	0-7.5 hr	0.0523024	Muscle free D5 (iv)	0-7.5 hr	0.0671671
Overnight (YOUNG)-casein	PRE	PP1.13	Plasma D5 (iv)	0-7.5 hr	0.0357006	Muscle free D5 (iv)	0-7.5 hr	0.046788
Overnight (YOUNG)-casein	PRE	PP1.14	Plasma D5 (iv)	0-7.5 hr	0.0480237	Muscle free D5 (iv)	0-7.5 hr	0.0649599
					0.0561288			0.066287
Overnight (young)-placebo	PRE	PP1.2	Plasma D5 (iv)	0-7.5 hr	0.03875	Muscle free D5 (iv)	0-7.5 hr
Overnight (young)-placebo	PRE	PP1.3	Plasma D5 (iv)	0-7.5 hr	0.0663289	Muscle free D5 (iv)	0-7.5 hr	0.0779284
Overnight (young)-placebo	PRE	PP1.4	Plasma D5 (iv)	0-7.5 hr	0.0590394	Muscle free D5 (iv)	0-7.5 hr	0.0823311
Overnight (young)-placebo	PRE	PP1.9	Plasma D5 (iv)	0-7.5 hr	0.042195	Muscle free D5 (iv)	0-7.5 hr	0.0600367
Overnight (young)-placebo	PRE	PP1.12	Plasma D5 (iv)	0-7.5 hr	0.0354626	Muscle free D5 (iv)	0-7.5 hr	0.0540846
Overnight (young)-placebo	PRE	PP1.15	Plasma D5 (iv)	0-7.5 hr	0.0437976	Muscle free D5 (iv)	0-7.5 hr	0.0779277
Overnight (young)-placebo	PRE	PP1.16	Plasma D5 (iv)	0-7.5 hr	0.0524434	Muscle free D5 (iv)	0-7.5 hr	0.0895385
					0.0482881			0.0736412

## Sheet: food stimulated comparisons
Old Stimulated FSR
Study	Subject code	Body fat %	Lean body mass (Kgs)	Leg lean mass	HBA1c	HOMA-IR	Age	baseline leucine	baseline insulin	Peak leucine	TTP leucine	Peak insulin	TTP insulin	FSR
Fast/Slow	RZ54	24.2	50.3603	7.82035	6.3	2.74667	74	126.942	10.3	216.449	30	14.783	15	0.0312421
Fast/Slow	BW55	19.5	60.2185	10.1167	6.7	3.92889	68	139.291	13.6	381.315	75	18.5	30	0.0295839
Fast/Slow	JG57	16.6	55.9372	8.62475	6.3	1.91644	76	143.041	7.7	264.798	30	16.922	30	0.0535596
Fast/Slow	AT60	25.9	59.6805	8.77605	6.3	3.81333	73	124.46	13.2	253.8	105	21.5	60	0.031822
Fast/Slow	HM61	14.5	51.1783	8.2924	5.9	1.70133	70	119.529	6.6	272.858	105	8.546	30	0.043003
Fast/Slow	LW65	20.7	49.8372	7.38475	6	2.24	72	113.581	9	287.499	30	16.3	15	0.0338542
Fast/Slow	JC66	22.7	63.1859	9.4747	6.4	4.08	74	150.985	15.3	277.595	30	26.1	30	0.0318061
Fast/Slow	MO76	19.1	65.6004	10.6175	6.1	2.83556	75	121.753	11	235.622	150	25.4	30	0.0307785
Fast/Slow	VL80	16.7	45.3633	7.08585	6.2	3.016	73	115.072	11.7	272.2	105	12	15	0.0379254
Fast/Slow	WP81	20.8	66.4848	11.0297	5.4	2.09067	70	122.527	9.6	265.511	30	10.3	15	0.0290986
Fast/Slow	RI84	22.5	66.7356	10.936	5.9	3.58311	72	165.648	13.9	266.873	30	16.6	30	0.0267469
Fast/Slow	AL86	14.8	57.4081	8.4336	5.8	1.944	70	119.603	8.1	293.196	30	12	15	0.0250886
Fast/Slow	FE98	25.3	58.8358	9.2494	6.3	3.14667	74	119.121	12	215.25	30	16.3	30	0.0278156
Fast/Slow	HO99	23	52.5508	7.50325	5.8	2.59111	76	103.342	11	258.376	15	17.1	15	0.0330138
Fast/Slow	AU03	25.2	61.6944	9.4626	5.9	1.61156	84	115.356	7.4	357.186	45	35	30	0.0269494
Fast/Slow	HR06	18.1	44.5175	7.17065	6.3	1.776	85	99.6056	7.4	393.742	60	39.2	30	0.035411
Fast/Slow	AH69	21.9	52.6622	8.29605	6.2	2.464	76	126.566	9.9	671.263	60	37.8	60	0.0470525
Fast/Slow	JG70	19.6	54.7253	9.0037	5.7	3.05556	77	118.19	12.5	549.619	30	37.878	15	0.0367514
Fast/Slow	TM71	16.2	55.7866	8.31125	6.7	2.45733	70	108.163	9.7	478.32	30	20.7	30	0.0317244
Fast/Slow	HN72	19.5	62.1359	9.28025	5.8	2.93333	82	95.1638	11	471.43	45	26.118	30	0.0288194
Fast/Slow	MB74	22.9	53.9216	8.47415	5.9	4.47778	72	98.7733	15.5	487.541	90	44.6	60	0.0312835
Fast/Slow	PC77	28	60.1702	10.1809	6.4	8.17289	71	131.86	25.9	334.853	90	42.1	60	0.0396369
Fast/Slow	LH78	26.7	57.8623	9.00715	6.6	2.15111	73	129.396	8.8	613.79	60	60	30	0.040343
Fast/Slow	JH82	22.4	60.385	9.57585	6.6	2.14178	71	126.154	7.9	514.024	30	30.1	15	0.0226792
Fast/Slow	WA87	25.6	52.5903	8.25595	5.7	3.46667	70	111.838	15	442.355	60	34.5	60	0.0387165
Fast/Slow	BJ89	26.4	50.1261	8.64685	6.4	1.57067	70	214.337	6.2	580.153	60	26.9	30	0.037971
Fast/Slow	RH92	20.4	51.8654	7.77715	6	3.864	72	145.97	16.1	647.377	45	65.2	30	0.033247
Fast/Slow	DA97	21.6	54.777	7.9933	6.2	3.25067	78	113.56	13.8	588.867	45	29.7	30	0.0260983
Fast/Slow	HE01	24.4	55.6881	8.6732	6.1	2.87378	74	90.0114	12.2	559.458	45	30.9	30	0.0334941
Fast/Slow	DS04	17.1	68.0497	10.9261	6.1	8.38756	69	239.198	33.7	472.476	60	17.3	60	0.0287488
Fast/Slow	TS07	20.1	58.0236	9.03345	5.9	3.55733	74	103.365	13.8	505.356	45	29.2	30	0.0296804
Fast/Slow	MM58	21.9	55.1809	8.51575	5.8	2.44978	72	173.307	10.4	456.162	45	49.086	30	0.0196039
Fast/Slow	HH59	21.1	54.7087	8.4875	5.8	2.32	81	104.29	8.7	353.408	45	30.226	30	0.0346648
Fast/Slow	RX62	20.6	58.8415	8.45015	6.2	2.24311	77	102.495	10.3	266.017	15	42.6	30	0.0332669
Fast/Slow	HG63	27.6	56.3884	9.28895	5.9	6.83111	69	90.6109	26.5	369.664	30	78.335	30	0.0456037
Fast/Slow	JB64	22.1	50.262	7.77625	6.6	1.83556	81	88.2541	7	351.901	30	31.3	30	0.0328325
Fast/Slow	MI68	20.8	63.1883	9.4691	5.9	4.928	78	162.382	16.8	355.44	60	30.8	15	0.0437243
Fast/Slow	MU73	19.1	61.1694	9.4128	5.3	2.33467	72	125.182	10.3	388.997	45	54.6	30	0.0382433
Fast/Slow	CV79	19.9	69.4842	11.2998	6.7	2.64444	73	123.598	8.5	335.707	60	23.3	60	0.0286065
Fast/Slow	JL83	24.2	53.953	8.2046	6.5	7.93333	81	110.57	25.5	443.59	30	71.9	30	0.030823
Fast/Slow	BI85	17.6	60.0614	8.96195	5.9	2.35733	75	131.035	10.4	346.733	60	20	60	0.0341021
Fast/Slow	RO88	19.9	61.4323	9.527	6.8	2.508	69	190.443	9.9	476.996	45	28.7	30	0.032666
Fast/Slow	GM93	25.6	51.6976	7.342	5.8	2.72711	77	116.611	10.4	387.093	45	25.2	60	0.0373768
Fast/Slow	BR94	19.5	54.9603	8.45305	6.5	1.472	69	109.465	6.9	453.556	15	21.2	30	0.0450953
Fast/Slow	LD00	15.4	56.3684	8.85395	6.2	1.54	74	132.781	6.3	405.823	45	25.1	30	0.0259474
Fast/Slow	VA02	22.9	59.8841	8.92865	5.7	2.51733	71	143.592	9.6	351.866	15	47	30	0.0313939
Fast/Slow	TE05	22.9	54.5754	8.7558	5.9	2.75822	71	103.591	10.7	346.955	60	37.8098	30	0.0325272
Rest/Exerc	CB02	22.4	48.7105	8.3257	6.2	1.25111	73	139.249	5.63	348.217	60	19.34	45	0.0765433
Rest/Exerc	JG03	16.2	57.9055	9.0863	5.9	3.91949	72	148	14.27	230	45	31.1	30	0.0477691
Rest/Exerc	HK08	19			6.2	3.84978	74	118.936	14.2	381.831	45	65.65	60	0.0512428
Rest/Exerc	HT15	23.3	56.4663	8.39575	5.8	3.54396	73	92.9025	12.1	267.778	30	42.873	30	0.0507272
Rest/Exerc	GW16	22.6	61.8576	9.4591	5.8	1.95689	72	131.542	7	225.49	15	15.728	30	0.0531144
Rest/Exerc	WK12	17.8	60.6712	9.52985	6.1	2.65316	71	124.767	11.2	283.287	30	51.253	30	0.0530851
Rest/Exerc	PS25	26.7	56.905	9.56145	5.9	1.632	73	128.297	7.2	346.764	30	20.319	30	0.0570931
Rest/Exerc	SH42	22.7	57.5492	8.3978	6.8	3.15147	73	93.9567	12.44	216.085	360	24.931	60	0.05692
Rest/Exerc	GS36	15	52.5839	8.52295	6.3	2.16491	81	117.136	7.611	384.806	180	12.667	30	0.0423084
Rest/Exerc	LL51	20	57.9916	9.8336	6.6	2.97778	79	130.524	10	188.733	210	16.564	30	0.068476
Rest/Exerc	FJ52	17.8	46.1155	7.1627	5.7	2.58667	83	98.8876	9.7	250.228	105	26.368	30	0.0552722
Rest/Exerc	NE53	17.2	52.9015	8.92165	5.7	0.911111	71	94.7756	4.1	228.223	60			0.0823022
Dose/Response	FH03	16.7	60.4322	8.6728	4.7	4.97511	69	150.175	19.3	358.557	30	20.8	15	0.0296718
Dose/Response	CW05	22	60.2977	9.19595	6.2	6.1	69	143.564	22.5	481.292	30			0.0448293
Dose/Response	AV08	22.8	55.3181	8.1733	5.6	3.82533	74	162.543	15.1	392.443	45	38.2	30	0.0483042
Dose/Response	BH14	21.4	62.7576	10.1502	5.9	3.19644	70	152.082	12.4	404.085	30	18.5	30	0.0234288
Dose/Response	ST18	19.9	50.3193	7.8647	5.8	3.11111	80	160.419	14	465.242	45	30.3	30	0.0354789
Dose/Response	GC22	27	54.5558	8.7827	5.4	2.12622	81	108.389	10.4	350.495	45	22.8	30	0.0267731
Dose/Response	GH27	22.2	59.0195	8.68645	6.3	2.72711	73	110.494	11.8	406.153	30	26.3	45	0.0366363
Dose/Response	RS30	24.2	59.4507	8.78885	5.8	6.96667	79	129.368	27.5	332.782	60	27.3	45	0.0288979
Dose/Response	RM32	18.1	59.8367	9.1687	5.6	5.74933	76	155.607	23.1	376.162	45	40.8	45	0.0263747
Dose/Response	QU36	18	57.1258	10.1129	5.6	4.30044	66	111.193	16.4	328.002	45	15.4	45	0.0159033
Dose/Response	PH04	20	56.0926	9.8541	5.8	11.92	71	159.048	44.7	459.643	30			0.0127721
Dose/Response	VE09	15.6	56.5124	8.5229	6	3.25067	72	129.374	13.8	384.838	120	14.2	60	0.0391191
Dose/Response	WW13	17	57.0604	8.7461	6.3	3.248	72	156.494	12.6	442.005	60	29.1	30	0.0469606
Dose/Response	JJ16	20.9	58.7867	9.14355	6	4.032	80	161.649	16.8	633.472	60	37.6	45	0.0289179
Dose/Response	JS20	24.4	65.36	10.4524	6.1	6.42667	66	147.484	24.1	623.008	45	33.4	30	0.0415428
Dose/Response	WK21	19.2	59.4035	9.62245	5	4.48356	64	101.916	19.4	575.754	45	38.1	60	0.0430534
Dose/Response	HO31	21.5	59.4024	9.16515	5.9	3.74	78	129.442	16.5	424.608	60	29.9	60	0.0541745
Dose/Response	CR33	20.6	60.9614	8.7552	6.1	3.14667	70	121.778	12	350.35	30	16	30	0.0440276
Dose/Response	PL34	23.2	62.9403	9.508	6.2	14.2293	73	153.382	55.2	526.948	60	39	60	0.044285
Dose/Response	FA38	25.5	54.615	8.0004	5.3	4.64444	82	128.366	19	649.376	60	37.5	45	0.0509521
Dose/Response	JW02	13.5	65.3587	11.1735	5.6	3.86667	70	124.988	15	596.171	120	31.9	30	0.0419252
Dose/Response	PK12	18.5	57.0182	9.77475	5.8	3.42222	65	164.11	14	557.654	45	21.1	30	0.0252012
Dose/Response	WB15	24.2	51.849	8.2963	6.1	5.04	77	126.578	18.9	486.44	60	37.6	45	0.0651661
Dose/Response	CJ17	20.9	59.0634	9.5037	4.8	4.584	70	114.323	19.1	537.412	90	64.2	30	0.0471426
Dose/Response	AH19	20.3	58.0288	9.03495	6.1	3.75822	72	137.63	15.1	625.054	120	33.9	45	0.0500525
Dose/Response	BL23	24.2	60.5261	9.23325	5.8	4.82044	74	137.281	18.7	727.367	90	61.8	45	0.0606293
Dose/Response	GE24	26.8	53.7792	8.49245	5.6	3.16622	81	104.555	13.7	836.75	60	74.5	45	0.0456474
Dose/Response	KU25	27.5	59.3875	8.79155	5	4.92311	75	123.164	20.9	577.377	577			0.0669842
Dose/Response	PZ28	16.5	59.7458	10.1864	6	5.33333	73	126.066	20	543.357	45	28.5	15	0.0620251
Dose/Response	LA29	18.7	57.4048	8.8837	5.4	3.28889	77	129.664	14.8	542.665	60	46.9	30	0.0504791
Dose/Response	WI35	18.2	64.7102	10.6781	5.8	2.16711	65	147.704	9.2	616.555	60	34.9	45	0.0517359
Pro-Carb	08IIN	20.9	67.0048	10.4979	5.6	0.653168	71	159.004	5	297.939	30	12	30	0.0222121
Pro-Carb	05EJN	18.2	59.246	8.3484	4.8	0.692521	70	146.041	5.3	218.913	180	11	15	0.0297881
Pro-Carb	10RSN	24.1	61.0738	10.2691	5.3	1.33156	72	132.578	16.1	240.947	60	12.6	30	0.040163
Pro-Carb	11EMS	16.9	56.2413	8.41025	5.8	0.196696	73	101.239	3.4	238.044	60	5.5	30	0.0250135
Pro-Carb	09EZR	19.5	57.3932	9.14155	6.1	0.519211	74	145.524	5.5	331.184	45	11	45	0.0445733
Pro-Carb	19EES	22.6	64.8657	10.024	5.7	1.18765	80	112.44	8.7	213.167	15	29	15	0.0406641
Pro-Carb	28LUS	17.2	43.3631	6.857	6	0.612745	76	114.424	6.5	228.47	120	7.9	60	0.0271663
Pro-Carb	18ILS	24.6	65.6012	9.9134	5.4	0.948767	72	123.624	7.9	298.603	60	23.2	30	0.0321653
Pro-Carb	29EJS	17	47.4465	7.88725	5.4	0.46729	74	108.594	2.9	221.02	90	6	15	0.0339285
Pro-Carb	25EER	22.7	46.3792	7.67135	6.2	0.655738	77	118.543	5.3	311.171	180	9.3	15	0.0380928
Pro-Carb	36AIS	27.1	70.4166	11.1179	5.7	0.739098	76	132.245	8.4	184.207	180	10.9	30	0.0223513
Pro-Carb	51UTN	11	48.4906	7.71595	5.7	0.4	69	97.955	3.2	271.901	75	5.6	75	0.041127
Pro-Carb	03UTR	20.4	52.9231	8.53415	5.8		80	133.108	5.5	206.91	15	46.5	60	0.0261634
Pro-Carb	07EDN	27.2	59.2192	8.89645	5.5	1.34953	73	134.72	9.7	198.915	210	94.6	60	0.0334936
Pro-Carb	06EIN	20.4	65.3997	10.2576	5.8	0.687285	76	133.187	9.9	244.717	45	107	75	0.0321624
Pro-Carb	21ASN	21.5	56.9124	8.58135	6.1	1.3587	75	128.267	12.2	201.673	45	88.8	60	0.0276378
Pro-Carb	16CUE	14.9	51.9716	8.60255	5.5	0.407498	75	124.85	3.6	200.008	75	83.6	75	0.042462
Pro-Carb	17RNS	22.9	52.7995	8.4886	5.5	1.40449	74	108.894	20.6	179.556	300	63.3	90	0.044124
Pro-Carb	23EWL	18.7	66.874	10.8505	6.4	0.831255	76	141.473	5	171.023	270	41.3	120	0.0330357
Pro-Carb	30RNN	25.4	56.636	8.5405	6	0.879507	77	92.8091	4.1	183.207	240	38	120	0.0486976
Pro-Carb	35ELN	19.8	67.2249	10.4297	5.9	0.426439	72	135.417	3.7	262.844	30	56.2	30	0.0261035
Pro-Carb	40OTZ	18.3	56.3057	8.91825	5.5	1.89036	72	144.995	15.3	199.487	240	176	30	0.0275847
Pro-Carb	33ELN	25.9	54.5707	8.79775	5.8	0.95057	82	113.948	7.7	246.34	45	111.9	45	0.043993
TIFN-V (meat)	1-BR06	13.2	53.2084			2.86444	61.3	89.5993	10	266	90	10.8	60	0.0143967
TIFN-V (meat)	2-WL02	26.5	60.858			6.29689	82.8	97.2447	23	258	150	26.8	150	0.0361688
TIFN-V (meat)	1-SP07	21.7	74.6199			4.07667	95.3	138.503	15	238	240	11.6	150	0.0327603
TIFN-V (meat)	1-CA11	24.4	67.8132			5.16889	89.7	129.824	20	234	150	18.9	60	0.0317905
TIFN-V (meat)	1-WE05	23.7	55.2412			3.68667	72.4	143.05	15	293	90	27.2	90	0.0508063
TIFN-V (meat)	2-HB08	17.6	61.8824			2.83111	75.1	112.908	13	246	150	25.5	150	0.023284
TIFN-V (meat)	1-WY01	26.1	62.9628			4.188	85.2	116.214	18	306	90	27.7	90	0.023996
TIFN-V (meat)	2-HA14	17.3	72.776			4.37467	88	170.528	17	281	120	32.7	60	0.0463303
TIFN-V (meat)	1-WL02	26.5	60.858			6.29689	73	99.7616	23	262.339	120	44.4	120	0.0368171
TIFN-V (meat)	1-DU03	17.3	57.063			3.32578	73	97.7179	14	201.917	240	19.6	180	0.032454
TIFN-V (meat)	2-CA11	24.4	67.8132			5.16889	75	137.733	20	155.715	240	18.7	30	0.0391011
TIFN-V (meat)	2-WE05	23.7	55.2412			3.68667	80	127.759	15	253.466	180	26.6	150	0.0450794
TIFN-V (meat)	1-HB08	17.6	61.8824			2.83111	79	114.35	13	188.367	150	22.2	90	0.0324954
TIFN-V (meat)	1-HA14	17.3	72.776			4.37467	65	140.101	17	282.124	150	26.3	60	0.0196346
MEAN for 20g casein		20.3025	56.5838	8.89818	5.9575	2.0506	74.125	122.776	9.03627	272.982	79.125	19.9319	31.1538	0.0404949
SEM for 20 g casein		0.599	1.14369	0.188489	0.0629293	0.185917	0.630616	2.85575	0.55784	8.86882	11.163	2.05971	2.3627	0.00228971
MEAN for correlation		21.0094	58.1004	9.00451	5.92478	3.19186	74.3685	127.461	13.2122	364.557	83.3228	33.5301	45.8537	0.0378912
SEM for correlation		0.322498	0.530943	0.0913739	0.0390414	0.189521	0.463913	2.15037	0.661387	12.6872	7.06104	2.18478	2.84179	0.00108415
Rest/Exerc	JB01	11.6	67.9151	11.7507	5.3	2.35636	24	136.56	9.8	211.04	30	25.921	30	0.0576018
Rest/Exerc	EF04	13.4	64.4106	10.7464	5.5	2.64169	25	107	11.3	224	15	20.2	15	0.0740064
Rest/Exerc	DV19	15.4	60.523	11.359	5.1	2.28889	23	102.723	10.3	279.54	15	31.493	15	0.0623269
Rest/Exerc	EE23	16.6	64.0261	11.6062	5.3	2.44444	21	118.245	10	263.61	15	44.48	15	0.0607455
Rest/Exerc	BM26	15			5.1	2.51111	21	123.753	11.3	268.459	30	28.614	30	0.068064
Rest/Exerc	MW27	9.6	46.6852	7.7557	5.3	2.35264	18	80.794	11.028	171.012	180	16.062	30	0.0437536
Rest/Exerc	CS28	21.7	62.973	10.5613	5.9	3.08578	22	122.246	13.1	156.6	60	13	15	0.051111
Rest/Exerc	MF39	14.9	67.474	11.8553	5.7	3.81333	22	108.521	15.6	179.154	60	11.7	90	0.060533
Rest/Exerc	JE40	15.5	52.8112	8.63465	5.5	2.54636	20	101.194	10.81	198.656	45	19.331	30	0.0896838
Rest/Exerc	CA41	16.7	69.7792	12.4543	5.5	1.75806	19	132.82	7.607	214.04	15	23.661	15	0.060875
Rest/Exerc	TK43	13.5	42.7636	7.3688	5.2	1.6146	19	112.646	7.414	266.267	240	20.363	30	0.0463045
Rest/Exerc	AO46	18.1	67.6524	12.0541	5.5	1.21869	22	139.306	5.961	254.261	15	17	15	0.0743117
Pro-Carb	02AET	12.3	56.4803	9.79695	4.9	1.35685	19	134.394	7.7	285.367	35	22.9	15	0.0362658
Pro-Carb	14EDT	18	59.1932	10.0324	5	0.853971	23	145.43	6.1	273.571	30	21.8	15	0.0517315
Pro-Carb	22EKS	14.5	49.2232	8.3453	5.3	0.87184	18	132.441	4.6	321.734	30	36	15	0.0682937
Pro-Carb	32RUL	25.9	68.9316	11.9796	4.7	2.25734	23	152.534	11.6	214.599	180	19.3	30	0.0440459
Pro-Carb	38LES	14.9	61.1673	10.5652	5.2	0.979432	23	127.14	10.6	258.615	90	23.1	15	0.0270408
Pro-Carb	45EUR	12.2	63.0146	8.9276	5.1	1.16009	20	127.457	4.2	229.638	210	9.9	15	0.0337084
Pro-Carb	20KNY	14.6	64.9542	11.4607	5.3	1.23457	21	135.012	7.8	252.084	150	8.1	15	0.00414259
Pro-Carb	48OTF	13.8	61.4359	11.5091	5.6	0.409836	18	140.298	3.7	209.145	90	10.8	15	0.0428801
Pro-Carb	50OET	11.4	57.7442	10.153	5.1	0.816993	19	128.686	3.7	295.412	15	29.6	15	0.0577781
Pro-Carb	53ATR	12.1	54.2407	8.92195	5.2	0.301932	21	148.046	3.7	282.833	90	8.7	30	0.023863
Pro-Carb	56IPR	13.4	50.0057	8.54925	5.3	0.616143	29	125.368	4.9	261.773	90	11.1	15	0.0560154
Pro-Carb	15RNG	15.5	54.9111	9.2238	5	0.693963	22	123.113	5.3	153.467	300	56.9	30	0.0304257
Pro-Carb	31CRR	8.3	64.4277	11.7248	6.1	0.996016	21	136.162	6	168.717	300	71	30	0.0425557
Pro-Carb	24EUS	17	64.4171	11.2463	5.3	0.765111	23	122.869	4.6	191.872	120	70.5	30	0.0564451
Pro-Carb	37IGS	13.3	65.0107	11.2605	5.8	0.678887	23	123.269	7.1	205.587	180	91.3	30	0.0275449
Pro-Carb	43ETS	13.1	53.677	9.6279	5.4	0.577367	18	154.32	2.8	221.508	30	36.5	30	0.03441
Pro-Carb	44UOH	18.7	68.2576	12.5796	5	1.13636	20	148.337	4.5	213.349	30	55.6	30	0.0513369
Pro-Carb	41OHT	20.1	67.0099	11.9391	5.4	0.609756	19	136.009	5.6	192.026	15	69.7	30	0.0347787
Pro-Carb	46NEN	17.6	63.2195	10.6503	4.9	0.73692	18	149.189	6.6	164.983	180	72.7	15	0.0138286
Pro-Carb	34RFN	10.4	63.6988	11.5112	5.2	0.723589	18	138.716	4.4	155.237	300	40.7	75	0.0555317
Pro-Carb	55IRP	16.6	69.229	11.8641	5.4	0.793021	22	139.289	9.8	160.004	30	75.6	90	0.0485041
Pro-Carb	49ICS	19.5	59.7248	10.0261	5.7	0.462321	22	134.622	4.9	186.475	60	82	60	0.0566833
Immob study	HPA	18.4448	60.6562	10.2542	5.3	1.156	20	121.2	4.5	231.134	15	7.7	30	0.0531484
Immob study	KPE	23.657	67.6511	11.9474	5.1	3.90476	21	108.257	16.3	192.28	120	24.8	90	0.0441893
Immob study	EHL	20.2913	67.6803	11.5244	6	2.34791	25	115.718	9.4	232.172	180	17	60	0.0437301
Immob study	MWE	25.8229	68.8214	13.3303	5.7	2.05102	28	154.739	8.3	287.223	60	18.1	30	0.031502
Immob study	MKU	21.4147	61.4766	10.7361	6	1.05324	25	99.1648	4.1	178.688	60	7.7	60	0.0415191
Immob study	CNG	15.3648	64.869	10.8681	6.1	0.307333	24	135.414	1.5	272.432	30	8.7	30	0.0379834
Immob study	GCH	11.8069	53.0063	8.7811	5	0.581333	23	119.744	2.4	236.652	90	3.8	60	0.0473068
Immob study	JST	21.7994	68.8417	11.5805	5.4	1.65333	28	103.099	6.2	187.065	240	8.3	60	0.037577
Immob study	MSC	16.5047	65.7016	12.963	4.6	2.3012	20	120.542	9.9	228.909	240	6.7	30	0.0582687
Immob study	RKU	31.5661	53.2376	8.7451	5.6	3.2368	28	114.211	11.9	197.428	120	32.2	90	0.0373259
Immob study	FST	16.7909	58.596	10.2042	6	1.25787	22	96.363	5.3	229.179	60	23.9	30	0.053766
Immob study	DBO	16.0792	71.3772	13.3142	5.3	1.29067	21	103.792	5.5	196.87	180	9.2	30	0.0444984
MEAN for 20g casein		16.7041	61.0388	10.6069	5.36286	1.73235	22.1429	122.139	7.94629	235.47	89.2857	18.3207	32.1429	0.0493114
SEM for 20 g casein		0.811534	1.24867	0.272228	0.0609568	0.162541	0.504006	2.91281	0.622984	6.83706	12.5225	1.62083	3.84733	0.00275382
MEAN for correlation		16.4074	61.5312	10.7176	5.36739	1.49578	21.7609	125.668	7.38522	222.928	101.522	29.6462	34.2391	0.0473466
SEM for correlation		0.673982	1.01437	0.220146	0.0528469	0.138982	0.419552	2.51504	0.511248	6.3868	12.9519	3.45377	3.38356	0.00236356
Count (20g casein)
old	40
young	35
Count (correlations)
old	127
young	46
t tests for correlations		1.26054e-10	0.00169009	1.10629e-14	2.96266e-13	5.26367e-07	2.98445e-122	0.644919	8.98637e-07
24.2	50.3603	7.82035	6.3	2.74667	74	126.942	10.3			0.0312421	0.0576018		0.027068	0.0312421
19.5	60.2185	10.1167	6.7	3.92889	68	139.291	13.6			0.0295839	0.0740064		0.0231408	0.0295839
16.6	55.9372	8.62475	6.3	1.91644	76	143.041	7.7			0.0535596	0.0623269		0.0366186	0.0535596
25.9	59.6805	8.77605	6.3	3.81333	73	124.46	13.2			0.031822	0.0607455		0.0335855	0.031822
14.5	51.1783	8.2924	5.9	1.70133	70	119.529	6.6			0.043003	0.068064		0.0413924	0.043003
20.7	49.8372	7.38475	6	2.24	72	113.581	9			0.0338542	0.0437536		0.0419115	0.0338542
22.7	63.1859	9.4747	6.4	4.08	74	150.985	15.3			0.0318061	0.051111		0.0408309	0.0318061
19.1	65.6004	10.6175	6.1	2.83556	75	121.753	11			0.0307785	0.060533		0.0271926	0.0307785
16.7	45.3633	7.08585	6.2	3.016	73	115.072	11.7			0.0379254	0.0896838		0.0337081	0.0379254
20.8	66.4848	11.0297	5.4	2.09067	70	122.527	9.6			0.0290986	0.060875		0.0308389	0.0290986
22.5	66.7356	10.936	5.9	3.58311	72	165.648	13.9			0.0267469	0.0463045		0.046543	0.0267469
14.8	57.4081	8.4336	5.8	1.944	70	119.603	8.1			0.0250886	0.0743117		0.0429142	0.0250886
25.3	58.8358	9.2494	6.3	3.14667	74	119.121	12			0.0278156	0.0362658		0.0260342	0.0278156
23	52.5508	7.50325	5.8	2.59111	76	103.342	11			0.0330138	0.0517315		0.0296292	0.0330138
25.2	61.6944	9.4626	5.9	1.61156	84	115.356	7.4			0.0269494	0.0682937		0.0244788	0.0269494
18.1	44.5175	7.17065	6.3	1.776	85	99.6056	7.4			0.035411	0.0440459		0.031757	0.035411
22.4	48.7105	8.3257	6.2	1.25111	73	139.249	5.63			0.0765433	0.0270408		0.0514061	0.0765433
16.2	57.9055	9.0863	5.9	3.91949	72	148	14.27			0.0477691	0.0337084		0.0349869	0.0477691
19			6.2	3.84978	74	118.936	14.2			0.0512428	0.00414259		0.0490916	0.0512428
23.3	56.4663	8.39575	5.8	3.54396	73	92.9025	12.1			0.0507272	0.0428801		0.0432921	0.0507272
22.6	61.8576	9.4591	5.8	1.95689	72	131.542	7			0.0531144	0.0577781		0.0351596	0.0531144
17.8	60.6712	9.52985	6.1	2.65316	71	124.767	11.2			0.0530851	0.023863		0.0240094	0.0530851
26.7	56.905	9.56145	5.9	1.632	73	128.297	7.2			0.0570931	0.0560154		0.0571299	0.0570931
22.7	57.5492	8.3978	6.8	3.15147	73	93.9567	12.44			0.05692	0.0531484		0.0535326	0.05692
15	52.5839	8.52295	6.3	2.16491	81	117.136	7.611			0.0423084	0.0441893		0.036789	0.0423084
20	57.9916	9.8336	6.6	2.97778	79	130.524	10			0.068476	0.0437301		0.0469586	0.068476
17.8	46.1155	7.1627	5.7	2.58667	83	98.8876	9.7			0.0552722	0.031502		0.0287603	0.0552722
17.2	52.9015	8.92165	5.7	0.911111	71	94.7756	4.1			0.0823022	0.0415191		0.0474208	0.0823022
20.9	67.0048	10.4979	5.6	0.653168	71	159.004	5			0.0222121	0.0379834		0.0407148	0.0222121
18.2	59.246	8.3484	4.8	0.692521	70	146.041	5.3			0.0297881	0.0473068		0.0292612	0.0297881
24.1	61.0738	10.2691	5.3	1.33156	72	132.578	16.1			0.040163	0.037577		0.0422753	0.040163
16.9	56.2413	8.41025	5.8	0.196696	73	101.239	3.4			0.0250135	0.0582687		0.0251849	0.0250135
19.5	57.3932	9.14155	6.1	0.519211	74	145.524	5.5			0.0445733	0.0373259		0.0181843	0.0445733
22.6	64.8657	10.024	5.7	1.18765	80	112.44	8.7			0.0406641	0.053766		0.0275958	0.0406641
17.2	43.3631	6.857	6	0.612745	76	114.424	6.5			0.0271663	0.0444984		0.0370727	0.0271663
24.6	65.6012	9.9134	5.4	0.948767	72	123.624	7.9			0.0321653			0.0186772	0.0321653
17	47.4465	7.88725	5.4	0.46729	74	108.594	2.9			0.0339285			0.0378414	0.0339285
22.7	46.3792	7.67135	6.2	0.655738	77	118.543	5.3			0.0380928			0.0442379	0.0380928
27.1	70.4166	11.1179	5.7	0.739098	76	132.245	8.4			0.0223513			0.0211929	0.0223513
11	48.4906	7.71595	5.7	0.4	69	97.955	3.2			0.041127			0.0378498	0.041127
													0.0206665
11.6	67.9151	11.7507	5.3	2.35636	24	136.56	9.8			0.0153927			0.0451414
13.4	64.4106	10.7464	5.5	2.64169	25	107	11.3			40	35		0.0168539
15.4	60.523	11.359	5.1	2.28889	23	102.723	10.3						0.0261589
16.6	64.0261	11.6062	5.3	2.44444	21	118.245	10						0.0392174
15			5.1	2.51111	21	123.753	11.3						0.0230179
9.6	46.6852	7.7557	5.3	2.35264	18	80.794	11.028						0.0293821
21.7	62.973	10.5613	5.9	3.08578	22	122.246	13.1						0.026252
14.9	67.474	11.8553	5.7	3.81333	22	108.521	15.6						0.0397539
15.5	52.8112	8.63465	5.5	2.54636	20	101.194	10.81						0.0359447
16.7	69.7792	12.4543	5.5	1.75806	19	132.82	7.607						0.0233965
13.5	42.7636	7.3688	5.2	1.6146	19	112.646	7.414						0.0248819
18.1	67.6524	12.0541	5.5	1.21869	22	139.306	5.961						0.0313238
12.3	56.4803	9.79695	4.9	1.35685	19	134.394	7.7						0.0276006
18	59.1932	10.0324	5	0.853971	23	145.43	6.1						0.0240366
14.5	49.2232	8.3453	5.3	0.87184	18	132.441	4.6						0.0313371
25.9	68.9316	11.9796	4.7	2.25734	23	152.534	11.6						0.0235433
14.9	61.1673	10.5652	5.2	0.979432	23	127.14	10.6						0.0233626
12.2	63.0146	8.9276	5.1	1.16009	20	127.457	4.2						0.0363673
14.6	64.9542	11.4607	5.3	1.23457	21	135.012	7.8						0.0232549
13.8	61.4359	11.5091	5.6	0.409836	18	140.298	3.7						0.0215359
11.4	57.7442	10.153	5.1	0.816993	19	128.686	3.7						0.0432808
12.1	54.2407	8.92195	5.2	0.301932	21	148.046	3.7						0.0197661
13.4	50.0057	8.54925	5.3	0.616143	29	125.368	4.9						0.0586918
18.4448	60.6562	10.2542	5.3	1.156	20	121.2	4.5						0.0221534
23.657	67.6511	11.9474	5.1	3.90476	21	108.257	16.3						0.0410091
20.2913	67.6803	11.5244	6	2.34791	25	115.718	9.4						0.021687
25.8229	68.8214	13.3303	5.7	2.05102	28	154.739	8.3						0.0428085
21.4147	61.4766	10.7361	6	1.05324	25	99.1648	4.1						0.008589
15.3648	64.869	10.8681	6.1	0.307333	24	135.414	1.5						0.0815767
11.8069	53.0063	8.7811	5	0.581333	23	119.744	2.4						0.0535381
21.7994	68.8417	11.5805	5.4	1.65333	28	103.099	6.2						0.0375961
16.5047	65.7016	12.963	4.6	2.3012	20	120.542	9.9						0.0340277
31.5661	53.2376	8.7451	5.6	3.2368	28	114.211	11.9						0.00141727		0.008764
16.7909	58.596	10.2042	6	1.25787	22	96.363	5.3
16.0792	71.3772	13.3142	5.3	1.29067	21	103.792	5.5						0.0215042	0.0576018
													0.0437336	0.0740064
0.000533127	0.0103372	1.42319e-06	3.11876e-09	0.207573	1.81142e-65	0.87667	0.195215						0.0172558	0.0623269
													0.0229178	0.0607455
40													0.0258459	0.068064
35													0.0297606	0.0437536
													0.0388254	0.051111
													0.0335741	0.060533
													0.0109189	0.0896838
													0.0415789	0.060875
													0.0178923	0.0463045
													0.0265687	0.0743117
													0.0137661	0.0362658
													0.00753303	0.0517315
													0.0313237	0.0682937
													0.0229795	0.0440459
													0.0323029	0.0270408
													0.0360064	0.0337084
													0.0463904	0.00414259
													0.0252001	0.0428801
													0.0458461	0.0577781
													0.03237	0.023863
													0.0277797	0.0560154
													0.0395298	0.0531484
													0.00817745	0.0441893
													0.0221315	0.0437301
													0.0378779	0.031502
													0.0244303	0.0415191
													0.0227519	0.0379834
													0.0575674	0.0473068
													0.0433063	0.037577
													0.028259	0.0582687
													0.0385106	0.0373259
													0.0175184	0.053766
														0.0444984
															1.48795e-07

## Sheet: basal comparisons
BASAL
Old
Subject code	Body fat %	Lean body mass (Kgs)	HBA1c	HOMA-IR	Age	baseline leucine	baseline insulin	FSR
FH03	16.7	60.4322	4.7	4.97511	69	150.175	19.3	0.027068
CW05	22	60.2977	6.2	6.1	69	143.564	22.5	0.0231408
AV08	22.8	55.3181	5.6	3.82533	74	162.543	15.1	0.0366186
BH14	21.4	62.7576	5.9	3.19644	70	152.082	12.4	0.0335855
ST18	19.9	50.3193	5.8	3.11111	80	160.419	14	0.0413924
GC22	27	54.5558	5.4	2.12622	81	108.389	10.4	0.0419115
LR26	19.6	65.4548	5.9	3.768	64	145.414	15.7	0.0408309
GH27	22.2	59.0195	6.3	2.72711	73	110.494	11.8	0.0271926
RS30	24.2	59.4507	5.8	6.96667	79	129.368	27.5	0.0337081
RM32	18.1	59.8367	5.6	5.74933	76	155.607	23.1	0.0308389
QU36	18	57.1258	5.6	4.30044	66	111.193	16.4	0.046543
PH04	20	56.0926	5.8	11.92	71	159.048	44.7	0.0429142
VE09	15.6	56.5124	6	3.25067	72	129.374	13.8	0.0260342
WW13	17	57.0604	6.3	3.248	72	156.494	12.6	0.0296292
JJ16	20.9	58.7867	6	4.032	80	161.649	16.8	0.0244788
JS20	24.4	65.36	6.1	6.42667	66	147.484	24.1	0.031757
WK21	19.2	59.4035	5	4.48356	64	101.916	19.4	0.0514061
HO31	21.5	59.4024	5.9	3.74	78	129.442	16.5	0.0349869
CR33	20.6	60.9614	6.1	3.14667	70	121.778	12	0.0490916
PL34	23.2	62.9403	6.2	14.2293	73	153.382	55.2	0.0432921
FA38	25.5	54.615	5.3	4.64444	82	128.366	19	0.0351596
JW02	13.5	65.3587	5.6	3.86667	70	124.988	15	0.0240094
PK12	18.5	57.0182	5.8	3.42222	65	164.11	14	0.0571299
WB15	24.2	51.849	6.1	5.04	77	126.578	18.9	0.0535326
CJ17	20.9	59.0634	4.8	4.584	70	114.323	19.1	0.036789
AH19	20.3	58.0288	6.1	3.75822	72	137.63	15.1	0.0469586
BL23	24.2	60.5261	5.8	4.82044	74	137.281	18.7	0.0287603
GE24	26.8	53.7792	5.6	3.16622	81	104.555	13.7	0.0474208
KU25	27.5	59.3875	5	4.92311	75	123.164	20.9	0.0407148
PZ28	16.5	59.7458	6	5.33333	73	126.066	20	0.0292612
LA29	18.7	57.4048	5.4	3.28889	77	129.664	14.8	0.0422753
WI35	18.2	64.7102	5.8	2.16711	65	147.704	9.2	0.0251849
08IIN	20.9	67.0048	5.6	0.653168	71	159.004	5	0.0181843
05EJN	18.2	59.246	4.8	0.692521	70	146.041	5.3	0.0275958
10RSN	24.1	61.0738	5.3	1.33156	72	132.578	16.1	0.0370727
11EMS	16.9	56.2413	5.8	0.196696	73	101.239	3.4	0.0186772
09EZR	19.5	57.3932	6.1	0.519211	74	145.524	5.5	0.0378414
19EES	22.6	64.8657	5.7	1.18765	80	112.44	8.7	0.0442379
28LUS	17.2	43.3631	6	0.612745	76	114.424	6.5	0.0211929
18ILS	24.6	65.6012	5.4	0.948767	72	123.624	7.9	0.0378498
29EJS	17	47.4465	5.4	0.46729	74	108.594	2.9	0.0206665
25EER	22.7	46.3792	6.2	0.655738	77	118.543	5.3	0.0451414
36AIS	27.1	70.4166	5.7	0.739098	76	132.245	8.4	0.0168539
51UTN	11	48.4906	5.7	0.4	69	97.955	3.2	0.0261589
03UTR	20.4	52.9231	5.8		80	133.108	5.5	0.0392174
07EDN	27.2	59.2192	5.5	1.34953	73	134.72	9.7	0.0230179
06EIN	20.4	65.3997	5.8	0.687285	76	133.187	9.9	0.0293821
21ASN	21.5	56.9124	6.1	1.3587	75	128.267	12.2	0.026252
16CUE	14.9	51.9716	5.5	0.407498	75	124.85	3.6	0.0397539
17RNS	22.9	52.7995	5.5	1.40449	74	108.894	20.6	0.0359447
23EWL	18.7	66.874	6.4	0.831255	76	141.473	5	0.0233965
30RNN	25.4	56.636	6	0.879507	77	92.8091	4.1	0.0248819
35ELN	19.8	67.2249	5.9	0.426439	72	135.417	3.7	0.0313238
40OTZ	18.3	56.3057	5.5	1.89036	72	144.995	15.3	0.0276006
33ELN	25.9	54.5707	5.8	0.95057	82	113.948	7.7	0.0240366
52CRR	24.4	71.182	5.7	0.69979	71	119.139	4.1	0.0313371
1-BR06	13.2	53.2084		2.86444	61.3	89.5993	10	0.0235433
2-WL02	26.5	60.858		6.29689	82.8	97.2447	23	0.0233626
1-SP07	21.7	74.6199		4.07667	95.3	138.503	15	0.0363673
1-CA11	24.4	67.8132		5.16889	89.7	129.824	20	0.0232549
1-WE05	23.7	55.2412		3.68667	72.4	143.05	15	0.0215359
2-HB08	17.6	61.8824		2.83111	75.1	112.908	13	0.0432808
1-WY01	26.1	62.9628		4.188	85.2	116.214	18	0.0197661
2-HA14	17.3	72.776		4.37467	88	170.528	17	0.0586918
1-WL02	26.5	60.858		6.29689	73	99.7616	23	0.0221534
2-SP07	21.7	74.6199		4.07667	77	143.232	15	0.0410091
1-DU03	17.3	57.063		3.32578	73	97.7179	14	0.021687
2-CA11	24.4	67.8132		5.16889	75	137.733	20	0.0428085
2-WE05	23.7	55.2412		3.68667	80	127.759	15	0.008589
1-HB08	17.6	61.8824		2.83111	79	114.35	13	0.0815767
2-WY01	26.1	62.9628		4.188	75	126.707	18	0.0535381
1-HA14	17.3	72.776		4.37467	65	140.101	17	0.0375961
MEAN	21.0528	59.7874	5.72679	3.33892	74.4694	129.757	14.5458	0.0340277
SEM	0.446285	0.759183	0.05125	0.294271	0.710178	2.28403	1.00655	0.00141727
YOUNG
02AET	12.3	56.4803	4.9	1.35685	19	134.394	7.7	0.0215042
14EDT	18	59.1932	5	0.853971	23	145.43	6.1	0.0237336
22EKS	14.5	49.2232	5.3	0.87184	18	132.441	4.6	0.0172558
32RUL	25.9	68.9316	4.7	2.25734	23	152.534	11.6	0.0229178
38LES	14.9	61.1673	5.2	0.979432	23	127.14	10.6	0.0258459
45EUR	12.2	63.0146	5.1	1.16009	20	127.457	4.2	0.0197606
20KNY	14.6	64.9542	5.3	1.23457	21	135.012	7.8	0.0388254
48OTF	13.8	61.4359	5.6	0.409836	18	140.298	3.7	0.0335741
50OET	11.4	57.7442	5.1	0.816993	19	128.686	3.7	0.0109189
53ATR	12.1	54.2407	5.2	0.301932	21	148.046	3.7	0.0415789
56IPR	13.4	50.0057	5.3	0.616143	29	125.368	4.9	0.0178923
15RNG	15.5	54.9111	5	0.693963	22	123.113	5.3	0.0265687
31CRR	8.3	64.4277	6.1	0.996016	21	136.162	6	0.0137661
24EUS	17	64.4171	5.3	0.765111	23	122.869	4.6	0.00753303
37IGS	13.3	65.0107	5.8	0.678887	23	123.269	7.1	0.0313237
43ETS	13.1	53.677	5.4	0.577367	18	154.32	2.8	0.0229795
44UOH	18.7	68.2576	5	1.13636	20	148.337	4.5	0.0323029
41OHT	20.1	67.0099	5.4	0.609756	19	136.009	5.6	0.0360064
46NEN	17.6	63.2195	4.9	0.73692	18	149.189	6.6	0.0463904
34RFN	10.4	63.6988	5.2	0.723589	18	138.716	4.4	0.0252001
55IRP	16.6	69.229	5.4	0.793021	22	139.289	9.8	0.0408461
49ICS	19.5	59.7248	5.7	0.462321	22	134.622	4.9	0.03237
HPA	18.4448	60.6562	5.3	1.156	20	121.2	4.5	0.0277797
KPE	23.657	67.6511	5.1	3.90476	21	108.257	16.3	0.0395298
EHL	20.2913	67.6803	6	2.34791	25	115.718	9.4	0.00617745
MWE	25.8229	68.8214	5.7	2.05102	28	154.739	8.3	0.0221315
MKU	21.4147	61.4766	6	1.05324	25	99.1648	4.1	0.0378779
CNG	15.3648	64.869	6.1	0.307333	24	135.414	1.5	0.0244303
GCH	11.8069	53.0063	5	0.581333	23	119.744	2.4	0.0227519
JST	21.7994	68.8417	5.4	1.65333	28	103.099	6.2	0.0575674
MSC	16.5047	65.7016	4.6	2.3012	20	120.542	9.9	0.0433063
RKU	31.5661	53.2376	5.6	3.2368	28	114.211	11.9	0.024259
FST	16.7909	58.596	6	1.25787	22	96.363	5.3	0.0385106
DBO	16.0792	71.3772	5.3	1.29067	21	103.792	5.5	0.0175184
MEAN	16.8454	61.8203	5.35294	1.18158	21.9118	129.263	6.33824	0.0279687
SEM	0.849525	1.02839	0.0675831	0.1404	0.527949	2.71602	0.537987	0.00197977
72
34

## Sheet: Post-prandial
POST-PRANDIAL
OLD
Subject code	Body fat %	Lean body mass (Kgs)	Leg lean mass	HBA1c	HOMA-IR	Age	baseline leucine	baseline insulin	Peak leucine	TTP leucine	Peak insulin	TTP insulin	FSR
RZ54	24.2	50.3603	7.82035	6.3	2.74667	74	126.942	10.3	216.449	30	14.783	15	0.0312421
BW55	19.5	60.2185	10.1167	6.7	3.92889	68	139.291	13.6	381.315	75	18.5	30	0.0295839
JG57	16.6	55.9372	8.62475	6.3	1.91644	76	143.041	7.7	264.798	30	16.922	30	0.0535596
AT60	25.9	59.6805	8.77605	6.3	3.81333	73	124.46	13.2	253.8	105	21.5	60	0.031822
HM61	14.5	51.1783	8.2924	5.9	1.70133	70	119.529	6.6	272.858	105	8.546	30	0.043003
LW65	20.7	49.8372	7.38475	6	2.24	72	113.581	9	287.499	30	16.3	15	0.0338542
JC66	22.7	63.1859	9.4747	6.4	4.08	74	150.985	15.3	277.595	30	26.1	30	0.0318061
MO76	19.1	65.6004	10.6175	6.1	2.83556	75	121.753	11	235.622	150	25.4	30	0.0307785
VL80	16.7	45.3633	7.08585	6.2	3.016	73	115.072	11.7	272.2	105	12	15	0.0379254
WP81	20.8	66.4848	11.0297	5.4	2.09067	70	122.527	9.6	265.511	30	10.3	15	0.0290986
RI84	22.5	66.7356	10.936	5.9	3.58311	72	165.648	13.9	266.873	30	16.6	30	0.0267469
AL86	14.8	57.4081	8.4336	5.8	1.944	70	119.603	8.1	293.196	30	12	15	0.0250886
FE98	25.3	58.8358	9.2494	6.3	3.14667	74	119.121	12	215.25	30	16.3	30	0.0278156
HO99	23	52.5508	7.50325	5.8	2.59111	76	103.342	11	258.376	15	17.1	15	0.0330138
AU03	25.2	61.6944	9.4626	5.9	1.61156	84	115.356	7.4	357.186	45	35	30	0.0269494
HR06	18.1	44.5175	7.17065	6.3	1.776	85	99.6056	7.4	393.742	60	39.2	30	0.035411
CB02	22.4	48.7105	8.3257	6.2	1.25111	73	139.249	5.63	348.217	60	19.34	45	0.0765433
JG03	16.2	57.9055	9.0863	5.9	3.91949	72	148	14.27	230	45	31.1	30	0.0477691
HK08	19			6.2	3.84978	74	118.936	14.2	381.831	45	65.65	60	0.0512428
HT15	23.3	56.4663	8.39575	5.8	3.54396	73	92.9025	12.1	267.778	30	42.873	30	0.0507272
GW16	22.6	61.8576	9.4591	5.8	1.95689	72	131.542	7	225.49	15	15.728	30	0.0531144
WK12	17.8	60.6712	9.52985	6.1	2.65316	71	124.767	11.2	283.287	30	51.253	30	0.0530851
PS25	26.7	56.905	9.56145	5.9	1.632	73	128.297	7.2	346.764	30	20.319	30	0.0570931
SH42	22.7	57.5492	8.3978	6.8	3.15147	73	93.9567	12.44	216.085	360	24.931	60	0.05692
GS36	15	52.5839	8.52295	6.3	2.16491	81	117.136	7.611	384.806	180	12.667	30	0.0423084
LL51	20	57.9916	9.8336	6.6	2.97778	79	130.524	10	188.733	210	16.564	30	0.068476
FJ52	17.8	46.1155	7.1627	5.7	2.58667	83	98.8876	9.7	250.228	105	26.368	30	0.0552722
NE53	17.2	52.9015	8.92165	5.7	0.911111	71	94.7756	4.1	228.223	60			0.0823022
08IIN	20.9	67.0048	10.4979	5.6	0.653168	71	159.004	5	297.939	30	12	30	0.0222121
05EJN	18.2	59.246	8.3484	4.8	0.692521	70	146.041	5.3	218.913	180	11	15	0.0297881
10RSN	24.1	61.0738	10.2691	5.3	1.33156	72	132.578	16.1	240.947	60	12.6	30	0.040163
11EMS	16.9	56.2413	8.41025	5.8	0.196696	73	101.239	3.4	238.044	60	5.5	30	0.0250135
09EZR	19.5	57.3932	9.14155	6.1	0.519211	74	145.524	5.5	331.184	45	11	45	0.0445733
19EES	22.6	64.8657	10.024	5.7	1.18765	80	112.44	8.7	213.167	15	29	15	0.0406641
28LUS	17.2	43.3631	6.857	6	0.612745	76	114.424	6.5	228.47	120	7.9	60	0.0271663
18ILS	24.6	65.6012	9.9134	5.4	0.948767	72	123.624	7.9	298.603	60	23.2	30	0.0321653
29EJS	17	47.4465	7.88725	5.4	0.46729	74	108.594	2.9	221.02	90	6	15	0.0339285
25EER	22.7	46.3792	7.67135	6.2	0.655738	77	118.543	5.3	311.171	180	9.3	15	0.0380928
36AIS	27.1	70.4166	11.1179	5.7	0.739098	76	132.245	8.4	184.207	180	10.9	30	0.0223513
51UTN	11	48.4906	7.71595	5.7	0.4	69	97.955	3.2	271.901	75	5.6	75	0.041127
COUNT	40
MEAN	20.3025	56.5838	8.89818	5.9575	2.0506	74.125	122.776	9.03627	272.982	79.125	19.9319	31.1538	0.0404949
SEM	0.599	1.14369	0.188489	0.0629293	0.185917	0.630616	2.85575	0.55784	8.86882	11.163	2.05971	2.3627	0.00228971
JB01	11.6	67.9151	11.7507	5.3	2.35636	24	136.56	9.8	211.04	30	25.921	30	0.0576018
EF04	13.4	64.4106	10.7464	5.5	2.64169	25	107	11.3	224	15	20.2	15	0.0740064
DV19	15.4	60.523	11.359	5.1	2.28889	23	102.723	10.3	279.54	15	31.493	15	0.0623269
EE23	16.6	64.0261	11.6062	5.3	2.44444	21	118.245	10	263.61	15	44.48	15	0.0607455
BM26	15			5.1	2.51111	21	123.753	11.3	268.459	30	28.614	30	0.068064
MW27	9.6	46.6852	7.7557	5.3	2.35264	18	80.794	11.028	171.012	180	16.062	30	0.0437536
CS28	21.7	62.973	10.5613	5.9	3.08578	22	122.246	13.1	156.6	60	13	15	0.051111
MF39	14.9	67.474	11.8553	5.7	3.81333	22	108.521	15.6	179.154	60	11.7	90	0.060533
JE40	15.5	52.8112	8.63465	5.5	2.54636	20	101.194	10.81	198.656	45	19.331	30	0.0896838
CA41	16.7	69.7792	12.4543	5.5	1.75806	19	132.82	7.607	214.04	15	23.661	15	0.060875
TK43	13.5	42.7636	7.3688	5.2	1.6146	19	112.646	7.414	266.267	240	20.363	30	0.0463045
AO46	18.1	67.6524	12.0541	5.5	1.21869	22	139.306	5.961	254.261	15	17	15	0.0743117
02AET	12.3	56.4803	9.79695	4.9	1.35685	19	134.394	7.7	285.367	35	22.9	15	0.0362658
14EDT	18	59.1932	10.0324	5	0.853971	23	145.43	6.1	273.571	30	21.8	15	0.0517315
22EKS	14.5	49.2232	8.3453	5.3	0.87184	18	132.441	4.6	321.734	30	36	15	0.0682937
32RUL	25.9	68.9316	11.9796	4.7	2.25734	23	152.534	11.6	214.599	180	19.3	30	0.0440459
38LES	14.9	61.1673	10.5652	5.2	0.979432	23	127.14	10.6	258.615	90	23.1	15	0.0270408
45EUR	12.2	63.0146	8.9276	5.1	1.16009	20	127.457	4.2	229.638	210	9.9	15	0.0337084
20KNY	14.6	64.9542	11.4607	5.3	1.23457	21	135.012	7.8	252.084	150	8.1	15	0.00414259
48OTF	13.8	61.4359	11.5091	5.6	0.409836	18	140.298	3.7	209.145	90	10.8	15	0.0428801
50OET	11.4	57.7442	10.153	5.1	0.816993	19	128.686	3.7	295.412	15	29.6	15	0.0577781
53ATR	12.1	54.2407	8.92195	5.2	0.301932	21	148.046	3.7	282.833	90	8.7	30	0.023863
56IPR	13.4	50.0057	8.54925	5.3	0.616143	29	125.368	4.9	261.773	90	11.1	15	0.0560154
HPA	18.4448	60.6562	10.2542	5.3	1.156	20	121.2	4.5	231.134	15	7.7	30	0.0531484
KPE	23.657	67.6511	11.9474	5.1	3.90476	21	108.257	16.3	192.28	120	24.8	90	0.0441893
EHL	20.2913	67.6803	11.5244	6	2.34791	25	115.718	9.4	232.172	180	17	60	0.0437301
MWE	25.8229	68.8214	13.3303	5.7	2.05102	28	154.739	8.3	287.223	60	18.1	30	0.031502
MKU	21.4147	61.4766	10.7361	6	1.05324	25	99.1648	4.1	178.688	60	7.7	60	0.0415191
CNG	15.3648	64.869	10.8681	6.1	0.307333	24	135.414	1.5	272.432	30	8.7	30	0.0379834
GCH	11.8069	53.0063	8.7811	5	0.581333	23	119.744	2.4	236.652	90	3.8	60	0.0473068
JST	21.7994	68.8417	11.5805	5.4	1.65333	28	103.099	6.2	187.065	240	8.3	60	0.037577
MSC	16.5047	65.7016	12.963	4.6	2.3012	20	120.542	9.9	228.909	240	6.7	30	0.0582687
RKU	31.5661	53.2376	8.7451	5.6	3.2368	28	114.211	11.9	197.428	120	32.2	90	0.0373259
FST	16.7909	58.596	10.2042	6	1.25787	22	96.363	5.3	229.179	60	23.9	30	0.053766
DBO	16.0792	71.3772	13.3142	5.3	1.29067	21	103.792	5.5	196.87	180	9.2	30	0.0444984
COUNT	35
	16.7041	61.0388	10.6069	5.36286	1.73235	22.1429	122.139	7.94629	235.47	89.2857	18.3207	32.1429	0.0493114
	0.811534	1.24867	0.272228	0.0609568	0.162541	0.504006	2.91281	0.622984	6.83706	12.5225	1.62083	3.84733	0.00275382
